# Supplementary material for: A compendium of nonredundant short polymerase III promoters for CRISPR applications
Source: Plant Physiol. 2025 Jul 17;198(3):kiaf294. doi: 10.1093/plphys/kiaf294 (PMC12268498; doi:10.1093/plphys/kiaf294)
Supplement: kiaf294_Supplementary_Data [file kiaf294_supplementary_data.zip]

Archive with 2 entries (2 files):
- Table S2.xlsx
- SupplementaryMaterial.pdf
