# Supplementary material for: A compendium of nonredundant short polymerase III promoters for CRISPR applications
Source: Plant Physiol. 2025 Jul 17;198(3):kiaf294. doi: 10.1093/plphys/kiaf294 (PMC12268498; doi:10.1093/plphys/kiaf294)
Supplement: kiaf294_Supplementary_Data [file kiaf294_supplementary_data.zip › Table S2.xlsx]

## Sheet: Table S2
Supplementary Table S2. Amplicon sequencing results of the transgenic lines. The gRNA sequence is shown in red on top of each panel, with the PAM underlined. Sequence reads were analyzed by AGEseq and classified as WT-like or edited, with indel pattenrs noted. NA denotes alleles with no amplification, likely due to large deletions affecting one or more primer binding sites.
Promoter	Event	Read sequence mGFP gRNA-PAM: CATGCCCGAAGGCTACGTCCAGG	Total Hits	Sub Hits	Indel or WT Hits	Indel or WT %	Pattern
Nicotiana benthamiana mEGFP editing
promoterless	T23-1	ACCACCCTGACCTACGGCGTGCAGTGCTTCAGCCGCTACCCCGACCACATGAAGCAGCACGACTTCTTCAAGTCCGCCATGCCCGAAGGCTACGTCCAGGAGCGCACCATCTTCTTCAAGGACGACGGCAACTACAAGACCCGCGCCGAGGTGAAGTTCGAGGGCGACACCCTGGTGAACCGCATCGAGCTGAAGGGCATCGACTTCAAGGAGGACGGCAACATCCTGGGGCACAAGCTGGAGTACAACTA	1672	1672	1430	85.53	WT_like
promoterless	Nb5-1	ACCACCCTGACCTACGGCGTGCAGTGCTTCAGCCGCTACCCCGACCACATGAAGCAGCACGACTTCTTCAAGTCCGCCATGCCCGAAGGCTACGTCCAGGAGCGCACCATCTTCTTCAAGGACGACGGCAACTACAAGACCCGCGCCGAGGTGAAGTTCGAGGGCGACACCCTGGTGAACCGCATCGAGCTGAAGGGCATCGACTTCAAGGAGGACGGCAACATCCTGGGGCACAAGCTGGAGTACAACTA	1710	1710	1675	97.96	WT_like
promoterless	Nb5-2	ACCACCCTGACCTACGGCGTGCAGTGCTTCAGCCGCTACCCCGACCACATGAAGCAGCACGACTTCTTCAAGTCCGCCATGCCCGAAGGCTACGTCCAGGAGCGCACCATCTTCTTCAAGGACGACGGCAACTACAAGACCCGCGCCGAGGTGAAGTTCGAGGGCGACACCCTGGTGAACCGCATCGAGCTGAAGGGCATCGACTTCAAGGAGGACGGCAACATCCTGGGGCACAAGCTGGAGTACAACTA	4894	4894	4785	97.78	WT_like
promoterless	Nb5-3	ACCACCCTGACCTACGGCGTGCAGTGCTTCAGCCGCTACCCCGACCACATGAAGCAGCACGACTTCTTCAAGTCCGCCATGCCCGAAGGCTACGTCCAGGAGCGCACCATCTTCTTCAAGGACGACGGCAACTACAAGACCCGCGCCGAGGTGAAGTTCGAGGGCGACACCCTGGTGAACCGCATCGAGCTGAAGGGCATCGACTTCAAGGAGGACGGCAACATCCTGGGGCACAAGCTGGAGTACAACTA	4611	4611	4486	97.29	WT_like
promoterless	Nb5-13	ACCACCCTGACCTACGGCGTGCAGTGCTTCAGCCGCTACCCCGACCACATGAAGCAGCACGACTTCTTCAAGTCCGCCATGCCCGAAGGCTACGTCCAGGAGCGCACCATCTTCTTCAAGGACGACGGCAACTACAAGACCCGCGCCGAGGTGAAGTTCGAGGGCGACACCCTGGTGAACCGCATCGAGCTGAAGGGCATCGACTTCAAGGAGGACGGCAACATCCTGGGGCACAAGCTGGAGTACAACTA	4744	4744	4430	93.39	WT_like
promoterless	Nb15-5	ACCACCCTGACCTACGGCGTGCAGTGCTTCAGCCGCTACCCCGACCACATGAAGCAGCACGACTTCTTCAAGTCCGCCATGCCCGAAGGCTACGTCCAGGAGCGCACCATCTTCTTCAAGGACGACGGCAACTACAAGACCCGCGCCGAGGTGAAGTTCGAGGGCGACACCCTGGTGAACCGCATCGAGCTGAAGGGCATCGACTTCAAGGAGGACGGCAACATCCTGGGGCACAAGCTGGAGTACAACTA	1460	1460	1321	90.48	WT_like
promoterless	Nb15-10	ACCACCCTGACCTACGGCGTGCAGTGCTTCAGCCGCTACCCCGACCACATGAAGCAGCACGACTTCTTCAAGTCCGCCATGCCCGAAGGCTACGTCCAGGAGCGCACCATCTTCTTCAAGGACGACGGCAACTACAAGACCCGCGCCGAGGTGAAGTTCGAGGGCGACACCCTGGTGAACCGCATCGAGCTGAAGGGCATCGACTTCAAGGAGGACGGCAACATCCTGGGGCACAAGCTGGAGTACAACTA	7062	7062	6196	87.74	WT_like
promoterless	Nb15-11	ACCACCCTGACCTACGGCGTGCAGTGCTTCAGCCGCTACCCCGACCACATGAAGCAGCACGACTTCTTCAAGTCCGCCATGCCCGAAGGCTACGTCCAGGAGCGCACCATCTTCTTCAAGGACGACGGCAACTACAAGACCCGCGCCGAGGTGAAGTTCGAGGGCGACACCCTGGTGAACCGCATCGAGCTGAAGGGCATCGACTTCAAGGAGGACGGCAACATCCTGGGGCACAAGCTGGAGTACAACTA	1945	1945	1755	90.24	WT_like
promoterless	Nb15-13	ACCACCCTGACCTACGGCGTGCAGTGCTTCAGCCGCTACCCCGACCACATGAAGCAGCACGACTTCTTCAAGTCCGCCATGCCCGAAGGCTACGTCCAGGAGCGCACCATCTTCTTCAAGGACGACGGCAACTACAAGACCCGCGCCGAGGTGAAGTTCGAGGGCGACACCCTGGTGAACCGCATCGAGCTGAAGGGCATCGACTTCAAGGAGGACGGCAACATCCTGGGGCACAAGCTGGAGTACAACTA	3280	3280	2587	78.88	WT_like
MtU6.6-352	T21-1	ACCACCCTGACCTACGGCGTGCAGTGCTTCAGCCGCTACCCCGACCACATGAAGCAGCACGACTTCTTCAAGTCCGCCATGCCCGAAGGCTAC-TCCAGGAGCGCACCATCTTCTTCAAGGACGACGGCAACTACAAGACCCGCGCCGAGGTGAAGTTCGAGGGCGACACCCTGGTGAACCGCATCGAGCTGAAGGGCATCGACTTCAAGGAGGACGGCAACATCCTGGGGCACAAGCTGGAGTACAACTAC	1681	1681	1232	73.28	Indel:-1
MtU6.6-352	T21-2	ACCACCCTGACCTACGGCGTGCAGTGCTTCAGCCGCTACCCCGACCACATGAAGCAGCACGACTTCTTCAAGTCCGCCATGCCCGAA-------TCCAGGAGCGCACCATCTTCTTCAAGGACGACGGCAACTACAAGACCCGCGCCGAGGTGAAGTTCGAGGGCGACACCCTGGTGAACCGCATCGAGCTGAAGGGCATCGACTTCAAGGAGGACGGCAACATCCTGGGGCACAAGCTGGAGTACAACTACAACAGC	1283	1283	937	73.03	Indel:-7
MtU6.6-352	T21-3	ACCACCCTGACCTACGGCGTGCAGTGCTTCAGCCGCTACCCCGACCACATGAAGCAGCACGACTTCTTCAAGTCCGCCATGCCCGAAGGCTAC-TCCAGGAGCGCACCATCTTCTTCAAGGACGACGGCAACTACAAGACCCGCGCCGAGGTGAAGTTCGAGGGCGACACCCTGGTGAACCGCATCGAGCTGAAGGGCATCGACTTCAAGGAGGACGGCAACATCCTGGGGCACAAGCTGGAGTACAACTAC	1672	1672	1234	73.8	Indel:-1
MtU6.6-352	T21-4	ACCACCCTGACCTACGGCGTGCAGTGCTTCAGCCGCTACCCCGACCACATGAAGCAGCACGACTTCTTCAAGTCCGCCATGCCCGAAGGCTAC-TCCAGGAGCGCACCATCTTCTTCAAGGACGACGGCAACTACAAGACCCGCGCCGAGGTGAAGTTCGAGGGCGACACCCTGGTGAACCGCATCGAGCTGAAGGGCATCGACTTCAAGGAGGACGGCAACATCCTGGGGCACAAGCTGGAGTACAACTAC	314	314	298	94.9	Indel:-1
MtU6.6-352	T21-6	ACCACCCTGACCTACGGCGTGCAGTGCTTCAGCCGCTACCCCGACCACATGAAGCAGCACGACTTCTTCAAGTCCGCCATGCCCGAAGGCTAC-TCCAGGAGCGCACCATCTTCTTCAAGGACGACGGCAACTACAAGACCCGCGCCGAGGTGAAGTTCGAGGGCGACACCCTGGTGAACCGCATCGAGCTGAAGGGCATCGACTTCAAGGAGGACGGCAACATCCTGGGGCACAAGCTGGAGTACAACTAC	2713	2713	2560	94.36	Indel:-1
MtU6.6-352	T21-11	ACCACCCTGACCTACGGCGTGCAGTGCTTCAGCCGCTACCCCGACCACATGAAGCAGCACGACTTCTTCAAGTCCGCCATGCCCGAAGGCTAC-TCCAGGAGCGCACCATCTTCTTCAAGGACGACGGCAACTACAAGACCCGCGCCGAGGTGAAGTTCGAGGGCGACACCCTGGTGAACCGCATCGAGCTGAAGGGCATCGACTTCAAGGAGGACGGCAACATCCTGGGGCACAAGCTGGAGTACAACTAC	808	808	441	54.57	Indel:-1
MtU6.6-352	T21-12	ACCACCCTGACCTACGGCGTGCAGTGCTTCAGCCGCTACCCCGACCACATGAAGCAGCACGACTTCTTCAAGTCCGCCATGCCCGAA-------TCCAGGAGCGCACCATCTTCTTCAAGGACGACGGCAACTACAAGACCCGCGCCGAGGTGAAGTTCGAGGGCGACACCCTGGTGAACCGCATCGAGCTGAAGGGCATCGACTTCAAGGAGGACGGCAACATCCTGGGGCACAAGCTGGAGTACAACTACAACAGC	1042	1042	734	70.44	Indel:-7
MtU6.6-352	T21-13	ACCACCCTGACCTACGGCGTGCAGTGCTTCAGCCGCTACCCCGACCACATGAAGCAGCACGACTTCTTCAAGTCCGCCATGCCCGAA-------TCCAGGAGCGCACCATCTTCTTCAAGGACGACGGCAACTACAAGACCCGCGCCGAGGTGAAGTTCGAGGGCGACACCCTGGTGAACCGCATCGAGCTGAAGGGCATCGACTTCAAGGAGGACGGCAACATCCTGGGGCACAAGCTGGAGTACAACTACAACAGC	1169	1169	773	66.12	Indel:-7
MtU6.6-352	T21-16	ACCACCCTGACCTACGGCGTGCAGTGCTTCAGCCGCTACCCCGACCACATGAAGCAGCACGACTTCTTCAAGTCCGCCATGCCCGAAGGCTACG-CCAGGAGCGCACCATCTTCTTCAAGGACGACGGCAACTACAAGACCCGCGCCGAGGTGAAGTTCGAGGGCGACACCCTGGTGAACCGCATCGAGCTGAAGGGCATCGACTTCAAGGAGGACGGCAACATCCTGGGGCACAAGCTGGAGTACAACTAC	1754	1754	1495	85.23	Indel:-1
MtU6.6-352	T21-17	ACCACCCTGACCTACGGCGTGCAGTGCTTCAGCCGCTACCCCGACCACATGAAGCAGCACGACTTCTTCAAGTCCGCCATGCCCGAAGGCT----CCAGGAGCGCACCATCTTCTTCAAGGACGACGGCAACTACAAGACCCGCGCCGAGGTGAAGTTCGAGGGCGACACCCTGGTGAACCGCATCGAGCTGAAGGGCATCGACTTCAAGGAGGACGGCAACATCCTGGGGCACAAGCTGGAGTACAACTACAAC	323	323	320	99.07	Indel:-4
MtU6.6-189	T36-1	ACCACCCTGACCTACGGCGTGCAGTGCTTCAGCCGCTACCCCGACCACATGAAGCAGCACGACTTCTTCAAGTCCGCCATGCCCGAAGGCTAC-TCCAGGAGCGCACCATCTTCTTCAAGGACGACGGCAACTACAAGACCCGCGCCGAGGTGAAGTTCGAGGGCGACACCCTGGTGAACCGCATCGAGCTGAAGGGCATCGACTTCAAGGAGGACGGCAACATCCTGGGGCACAAGCTGGAGTACAACTAC	1100	1100	947	86.09	Indel:-1
MtU6.6-189	T36-3	ACCACCCTGACCTACGGCGTGCAGTGCTTCAGCCGCTACCCCGACCACATGAAGCAGCACGACTTCTTCAAGTCCGCCATGCCCGAAGGCTACGTTCCAGGAGCGCACCATCTTCTTCAAGGACGACGGCAACTACAAGACCCGCGCCGAGGTGAAGTTCGAGGGCGACACCCTGGTGAACCGCATCGAGCTGAAGGGCATCGACTTCAAGGAGGACGGCAACATCCTGGGGCACAAGCTGGAGTACAACT	274	274	268	97.81	Indel:+1
MtU6.6-189	T36-7	ACCACCCTGACCTACGGCGTGCAGTGCTTCAGCCGCTACCCCGACCACATGAAGCAGCACGACTTCTTCAAGTCCGCCATGCCCGAA-------TCCAGGAGCGCACCATCTTCTTCAAGGACGACGGCAACTACAAGACCCGCGCCGAGGTGAAGTTCGAGGGCGACACCCTGGTGAACCGCATCGAGCTGAAGGGCATCGACTTCAAGGAGGACGGCAACATCCTGGGGCACAAGCTGGAGTACAACTACAACAGC	52	52	48	92.3	Indel:-7
MtU6.6-189	Nb2-1-3	ACCACCCTGACCTACGGCGTGCAGTGCTTCAGCCGCTACCCCGACCACATGAAGCAGCACGACTTCTTCAAGTCCGCCATGCCCGAAGGCTAC-TCCAGGAGCGCACCATCTTCTTCAAGGACGACGGCAACTACAAGACCCGCGCCGAGGTGAAGTTCGAGGGCGACACCCTGGTGAACCGCATCGAGCTGAAGGGCATCGACTTCAAGGAGGACGGCAACATCCTGGGGCACAAGCTGGAGTACAACTAC	1277	1277	607	47.53	Indel:-1
MtU6.6-189	Nb2-2-5	ACCACCCTGACCTACGGCGTGCAGTGCTTCAGCCGCTACCCCGACCAC--------------------------------------------------------------------------------------------CCGCGCCGAGGTGAAGTTCGAGGGCGACACCCTGGTGAACCGCATCGAGCTGAAGGGCATCGACTTCAAGGAGGACGGCAACATCCTGGGGCACAAGCTGGAGTACAACTACAACAGCCACA	6432	6432	5784	89.92	Indel:-92
MtU6.6-189	Nb2-3	ACCACCCTGACCTACGGCGTGCAGTGCTTCAGCCGCTACCCCGACCACATGAAGCAGCACGACTTCTTCAAGTCCGCCATGCCCGAAGGCTACG---AGGAGCGCACCATCTTCTTCAAGGACGACGGCAACTACAAGACCCGCGCCGAGGTGAAGTTCGAGGGCGACACCCTGGTGAACCGCATCGAGCTGAAGGGCATCGACTTCAAGGAGGACGGCAACATCCTGGGGCACAAGCTGGAGTACAACTACAA	4311	4311	3667	85.06	Indel:-3
MtU6.6-189	Nb2-4-2	ACCACCCTGACCTACGGCGTGCAGTGCTTCAGCCGCTACCCCGACCACATGAAGCAGCACGACTTCTTCAAGTCCGCCATGCCCGAAGGCTAC-TCCAGGAGCGCACCATCTTCTTCAAGGACGACGGCAACTACAAGACCCGCGCCGAGGTGAAGTTCGAGGGCGACACCCTGGTGAACCGCATCGAGCTGAAGGGCATCGACTTCAAGGAGGACGGCAACATCCTGGGGCACAAGCTGGAGTACAACTAC	2085	2085	1014	48.63	Indel:-1
MtU6.6-189	Nb2-14	ACCACCCTGACCTACGGCGTGCAGTGCTTCAGCCGCTACCCCGACCACATGAAGCAGCACGACTTCTTCAAGTCCGCCATGCCCGAAGGCTACG-CCAGGAGCGCACCATCTTCTTCAAGGACGACGGCAACTACAAGACCCGCGCCGAGGTGAAGTTCGAGGGCGACACCCTGGTGAACCGCATCGAGCTGAAGGGCATCGACTTCAAGGAGGACGGCAACATCCTGGGGCACAAGCTGGAGTACAACTAC	3124	3124	2952	94.49	Indel:-1
MtU6.6-104	Nb3-1-3	ACCACCCTGACCTACGGCGTGCAGTGCTTCAGCCGCTACCCCGACCACATGAAGCAGCACGACTTCTTCAAGTCCGCCATGCCCGAA-------TCCAGGAGCGCACCATCTTCTTCAAGGACGACGGCAACTACAAGACCCGCGCCGAGGTGAAGTTCGAGGGCGACACCCTGGTGAACCGCATCGAGCTGAAGGGCATCGACTTCAAGGAGGACGGCAACATCCTGGGGCACAAGCTGGAGTACAACTACAACAGC	6849	6849	6453	94.21	Indel:-7
MtU6.6-104	Nb3-3-3	ACCACCCTGACCTACGGCGTGCAGTGCTTCAGCCGCTACCCCGACCACATGAAGCAGCACGACTTCTTCAAGTCCGCCATGCCCGAAGGCTACGTCCAGGAGCGCACCATCTTCTTCAAGGACGACGGCAACTACAAGACCCGCGCCGAGGTGAAGTTCGAGGGCGACACCCTGGTGAACCGCATCGAGCTGAAGGGCATCGACTTCAAGGAGGACGGCAACATCCTGGGGCACAAGCTGGAGTACAACTA	13958	13958	13387	95.91	WT_like
MtU6.6-104	Nb3-6	ACCACCCTGACCTACGGCGTGCAGTGCTTCAGCCGCTACCCCGACCACATGAAGCAGCACGACTTCTTCAAGTCCGCCATGCCCGAA-------TCCAGGAGCGCACCATCTTCTTCAAGGACGACGGCAACTACAAGACCCGCGCCGAGGTGAAGTTCGAGGGCGACACCCTGGTGAACCGCATCGAGCTGAAGGGCATCGACTTCAAGGAGGACGGCAACATCCTGGGGCACAAGCTGGAGTACAACTACAACAGC	4990	4990	4698	94.14	Indel:-7
MtU6.6-104	Nb3-7-3	ACCACCCTGACCTACGGCGTGCAGTGCTTCAGCCGCTACCCCGACCACATGAAGCAGCACGACTTCTTCAAGTCCGCCATGCCCGAAGGCTAC-TCCAGGAGCGCACCATCTTCTTCAAGGACGACGGCAACTACAAGACCCGCGCCGAGGTGAAGTTCGAGGGCGACACCCTGGTGAACCGCATCGAGCTGAAGGGCATCGACTTCAAGGAGGACGGCAACATCCTGGGGCACAAGCTGGAGTACAACTAC	5792	5792	5173	89.31	Indel:-1
MtU6.6-104	Nb3-8	ACCACCCTGACCTACGGCGTGCAGTGCTTCAGCCGCTACCCCGACCACATGAAGCAGCACGACTTCTTCAAGTCCGCCATGCCCGAAGGCTAC-TCCAGGAGCGCACCATCTTCTTCAAGGACGACGGCAACTACAAGACCCGCGCCGAGGTGAAGTTCGAGGGCGACACCCTGGTGAACCGCATCGAGCTGAAGGGCATCGACTTCAAGGAGGACGGCAACATCCTGGGGCACAAGCTGGAGTACAACTAC	5987	5987	5712	95.4	Indel:-1
MtU6.6-104	Nb3-10	ACCACCCTGACCTACGGCGTGCAGTGCTTCAGCCGCTACCCCGACCACATGAAGCAGCACGACTTCTTCAAGTCCGCCATGCCCGAAGGCTAC-TCCAGGAGCGCACCATCTTCTTCAAGGACGACGGCAACTACAAGACCCGCGCCGAGGTGAAGTTCGAGGGCGACACCCTGGTGAACCGCATCGAGCTGAAGGGCATCGACTTCAAGGAGGACGGCAACATCCTGGGGCACAAGCTGGAGTACAACTAC	2804	2804	1329	47.39	Indel:-1
MtU6.6-104	Nb3-12	ACCACCCTGACCTACGGCGTGCAGTGCTTCAGCCGCTACCCCGACCACATGAAGCAGCACGACTTCTTCAAGTCCGCCATGCCCGAAGGCTAC-TCCAGGAGCGCACCATCTTCTTCAAGGACGACGGCAACTACAAGACCCGCGCCGAGGTGAAGTTCGAGGGCGACACCCTGGTGAACCGCATCGAGCTGAAGGGCATCGACTTCAAGGAGGACGGCAACATCCTGGGGCACAAGCTGGAGTACAACTAC	8772	8772	8389	95.63	Indel:-1
MtU6.6-104	Nb3-21	ACCACCCTGACCTACGGCGTGCAGTGCTTCAGCCGCTACCCCGACCACATGAAGCAGCACGACTTCTTCAAGTCCGCCATGCCCGAAGGCTAC-TCCAGGAGCGCACCATCTTCTTCAAGGACGACGGCAACTACAAGACCCGCGCCGAGGTGAAGTTCGAGGGCGACACCCTGGTGAACCGCATCGAGCTGAAGGGCATCGACTTCAAGGAGGACGGCAACATCCTGGGGCACAAGCTGGAGTACAACTAC	15168	15168	8127	53.57	Indel:-1
MtU6.6-104	Nb3-23	ACCACCCTGACCTACGGCGTGCAGTGCTTCAGCCGCTACCCCGACCACATGAAGCAGCACGACTTCTTCAAGTCCGCCATGCCCGAAGGCTAC-TCCAGGAGCGCACCATCTTCTTCAAGGACGACGGCAACTACAAGACCCGCGCCGAGGTGAAGTTCGAGGGCGACACCCTGGTGAACCGCATCGAGCTGAAGGGCATCGACTTCAAGGAGGACGGCAACATCCTGGGGCACAAGCTGGAGTACAACTAC	5693	5693	3446	60.53	Indel:-1
MtU6.6-104	Nb3-24	ACCACCCTGACCTACGGCGTGCAGTGCTTCAGCCGCTACCCCGACCACATGAAGCAGCACGACTTCTTCAAGTCCGCCATGCCCGAAGGCTAC-TCCAGGAGCGCACCATCTTCTTCAAGGACGACGGCAACTACAAGACCCGCGCCGAGGTGAAGTTCGAGGGCGACACCCTGGTGAACCGCATCGAGCTGAAGGGCATCGACTTCAAGGAGGACGGCAACATCCTGGGGCACAAGCTGGAGTACAACTAC	8854	8854	8105	91.54	Indel:-1
MtU6.6-104	Nb3-33	ACCACCCTGACCTACGGCGTGCAGTGCTTCAGCCGCTACCCCGACCACATGAAGCAGCACGACTTCTTCAAGTCCGCCATGCCCGAAGGCTACG---AGGAGCGCACCATCTTCTTCAAGGACGACGGCAACTACAAGACCCGCGCCGAGGTGAAGTTCGAGGGCGACACCCTGGTGAACCGCATCGAGCTGAAGGGCATCGACTTCAAGGAGGACGGCAACATCCTGGGGCACAAGCTGGAGTACAACTACAA	5847	5847	5280	90.3	Indel:-3
MtU6.6-70 (1st exp)	Nb4-2	ACCACCCTGACCTACGGCGTGCAGTGCTTCAGCCGCTACCCCGACCACATGAAGCAGCACGACTTCTTCAAGTCCGCCATGCCCGAAGGCTA-----------------TCTTCTTCAAGGACGACGGCAACTACAAGACCCGCGCCGAGGTGAAGTTCGAGGGCGACACCCTGGTGAACCGCATCGAGCTGAAGGGCATCGACTTCAAGGAGGACGGCAACATCCTGGGGCACAAGCTGGAGTACAACTACAACAGCCACA	7861	7861	7248	92.2	Indel:-17
MtU6.6-70 (1st exp)	Nb4-3	ACCACCCTGACCTACGGCGTGCAGTGCTTCAGCCGCTACCCCGACCACATGAAGCAGCACGACTTCTTCAAGTCCGCCATGCCCGAAGGCTAC-TCCAGGAGCGCACCATCTTCTTCAAGGACGACGGCAACTACAAGACCCGCGCCGAGGTGAAGTTCGAGGGCGACACCCTGGTGAACCGCATCGAGCTGAAGGGCATCGACTTCAAGGAGGACGGCAACATCCTGGGGCACAAGCTGGAGTACAACTAC	21366	21366	18327	85.77	Indel:-1
MtU6.6-70 (1st exp)	Nb4-7	ACCACCCTGACCTACGGCGTGCAGTGCTTCAGCCGCTACCCCGACCACATGAAGCAGCACGACTTCTTCAAGTCCGCCATGCCCGAAGGCTA--TCCAGGAGCGCACCATCTTCTTCAAGGACGACGGCAACTACAAGACCCGCGCCGAGGTGAAGTTCGAGGGCGACACCCTGGTGAACCGCATCGAGCTGAAGGGCATCGACTTCAAGGAGGACGGCAACATCCTGGGGCACAAGCTGGAGTACAACTACA	7279	7279	6829	93.81	Indel:-2
MtU6.6-70 (1st exp)	Nb24-6	ACCACCCTGACCTACGGCGTGCAGTGCTTCAGCCGCTACCCCGACCACATGAAGCAGCACGACTTCTTCAAGTCCGCCATGCCCGAAGGCTAC---CAGGAGCGCACCATCTTCTTCAAGGACGACGGCAACTACAAGACCCGCGCCGAGGTGAAGTTCGAGGGCGACACCCTGGTGAACCGCATCGAGCTGAAGGGCATCGACTTCAAGGAGGACGGCAACATCCTGGGGCACAAGCTGGAGTACAACTACAA	6678	6678	5816	87.09	Indel:-3
AtU3b-70	Nb7-1	ACCACCCTGACCTACGGCGTGCAGTGCTTCAGCCGCTACCCCGACCACATGAAGCAGCACGACTTCTTCAAGTCCGCCATGCCCGAAGGCTACG----------------------------CGACGGCAACTACAAGACCCGCGCCGAGGTGAAGTTCGAGGGCGACACCCTGGTGAACCGCATCGAGCTGAAGGGCATCGACTTCAAGGAGGACGGCAACATCCTGGGGCACAAGCTGGAGTACAACTACAACAGCCACA	4927	4927	3657	74.22	Indel:-28
AtU3b-70	Nb7-1-2	ACCACCCTGACCTACGGCGTGCAGTGCTTCAGCCGCTACCCCGACCACATGAAGCAGCACGACTTCTTCAAGTCCGCCATGCCCGAAGGCTAC-TCCAGGAGCGCACCATCTTCTTCAAGGACGACGGCAACTACAAGACCCGCGCCGAGGTGAAGTTCGAGGGCGACACCCTGGTGAACCGCATCGAGCTGAAGGGCATCGACTTCAAGGAGGACGGCAACATCCTGGGGCACAAGCTGGAGTACAACTAC	5627	5627	4120	73.21	Indel:-1
AtU3b-70	Nb7-5	ACCACCCTGACCTACGGCGTGCAGTGCTTCAGCCGCTACCCCGACCACATGAAGCAGCACGACTTCTTCAAGTCCGCCATGCCCGAAGGCTAC-TCCAGGAGCGCACCATCTTCTTCAAGGACGACGGCAACTACAAGACCCGCGCCGAGGTGAAGTTCGAGGGCGACACCCTGGTGAACCGCATCGAGCTGAAGGGCATCGACTTCAAGGAGGACGGCAACATCCTGGGGCACAAGCTGGAGTACAACTAC	5906	5906	2538	42.97	Indel:-1
AtU3b-70	Nb7-6	ACCACCCTGACCTACGGCGTGCAGTGCTTCAGCCGCTACCCCGACCACATGAAGCAGCACGACTTCTTCAAGTCCGCCATGCCCGAAGGCTAC-TCCAGGAGCGCACCATCTTCTTCAAGGACGACGGCAACTACAAGACCCGCGCCGAGGTGAAGTTCGAGGGCGACACCCTGGTGAACCGCATCGAGCTGAAGGGCATCGACTTCAAGGAGGACGGCAACATCCTGGGGCACAAGCTGGAGTACAACTAC	4071	4071	3889	95.52	Indel:-1
AtU3b-70	Nb7-6-1	ACCACCCTGACCTACGGCGTGCAGTGCTTCAGCCGCTACCCCGACCACATGAAGCAGCACGACTTCTTCAAGTCCGCCATGCCCGAAGGCTAC--CCAGGAGCGCACCATCTTCTTCAAGGACGACGGCAACTACAAGACCCGCGCCGAGGTGAAGTTCGAGGGCGACACCCTGGTGAACCGCATCGAGCTGAAGGGCATCGACTTCAAGGAGGACGGCAACATCCTGGGGCACAAGCTGGAGTACAACTACA	5399	5399	4481	82.99	Indel:-2
AtU3b-70	Nb7-7-3	ACCACCCTGACCTACGGCGTGCAGTGCTTCAGCCGCTACCCCGACCACATGAAGCAGCACGACTTCTTCAAGTCCGCCATGCCCGAAGGCTACGATCCAGGAGCGCACCATCTTCTTCAAGGACGACGGCAACTACAAGACCCGCGCCGAGGTGAAGTTCGAGGGCGACACCCTGGTGAACCGCATCGAGCTGAAGGGCATCGACTTCAAGGAGGACGGCAACATCCTGGGGCACAAGCTGGAGTACAACT	2484	2484	2162	87.03	Indel:+1
AtU3b-70	Nb7-7-4	ACCACCCTGACCTACGGCGTGCAGTGCTTCAGCCGCTACCCCGACCACATGAAGCAGCACGACTTCTTCAAGTCCGCCATGCCCGAAGGCTACGATCCAGGAGCGCACCATCTTCTTCAAGGACGACGGCAACTACAAGACCCGCGCCGAGGTGAAGTTCGAGGGCGACACCCTGGTGAACCGCATCGAGCTGAAGGGCATCGACTTCAAGGAGGACGGCAACATCCTGGGGCACAAGCTGGAGTACAACT	2440	2440	1084	44.42	Indel:+1
AtU3b-70	Nb27-3-3	ACCACCCTGACCTACGGCGTGCAGTGCTTCAGCCGCTACCCCGACCACATGAAGCAGCACGACTTCTTCAAGTCCGCCATGCCCGAAGGCTACGTCCAGGAGCGCACCATCTTCTTCAAGGACGACGGCAACTACAAGACCCGCGCCGAGGTGAAGTTCGAGGGCGACACCCTGGTGAACCGCATCGAGCTGAAGGGCATCGACTTCAAGGAGGACGGCAACATCCTGGGGCACAAGCTGGAGTACAACTA	2016	2016	1742	86.41	WT_like
AtU3b-70	Nb27-5	ACCACCCTGACCTACGGCGTGCAGTGCTTCAGCCGCTACCCCGACCACATGAAGCAGCACGACTTCTTCAAGTCCGCCATGCCCGAAGGCTACGATCCAGGAGCGCACCATCTTCTTCAAGGACGACGGCAACTACAAGACCCGCGCCGAGGTGAAGTTCGAGGGCGACACCCTGGTGAACCGCATCGAGCTGAAGGGCATCGACTTCAAGGAGGACGGCAACATCCTGGGGCACAAGCTGGAGTACAACT	3635	3635	3005	82.66	Indel:+1
AtU3b-70	Nb27-5-2	ACCACCCTGACCTACGGCGTGCAGTGCTTCAGCCGCTACCCCGACCACATGAAGCAGCACGACTTCTTCAAGTCCGCCATGCCCGAAGGCTACGTCCAGGAGCGCACCATCTTCTTCAAGGACGACGGCAACTACAAGACCCGCGCCGAGGTGAAGTTCGAGGGCGACACCCTGGTGAACCGCATCGAGCTGAAGGGCATCGACTTCAAGGAGGACGGCAACATCCTGGGGCACAAGCTGGAGTACAACTA	5298	5298	4798	90.57	WT_like
AtU3d-70	T8-2	ACCACCCTGACCTACGGCGTGCAGTGCTTCAGCCGCTACCCCGACCACATGAAGCAGCACGACTTCTTCAAGTCCGCCATGCCCGAAGGCTACGTCCAGGAGCGCACCATCTTCTTCAAGGACGACGGCAACTACAAGACCCGCGCCGAGGTGAAGTTCGAGGGCGACACCCTGGTGAACCGCATCGAGCTGAAGGGCATCGACTTCAAGGAGGACGGCAACATCCTGGGGCACAAGCTGGAGTACAACTA	2075	2075	1610	77.6	WT_like
AtU3d-70	T8-3	ACCACCCTGACCTACGGCGTGCAGTGCTTCAGCCGCTACCCCGACCACATGAAGCAGCACGACTTCTTCAAGTCCGCCATGCCCGAA-------TCCAGGAGCGCACCATCTTCTTCAAGGACGACGGCAACTACAAGACCCGCGCCGAGGTGAAGTTCGAGGGCGACACCCTGGTGAACCGCATCGAGCTGAAGGGCCTCGACTTCAAGGAGGACGGCAACATCCTGGGGCACAAGCTGGAGTACAACTACAACAGC	2957	2957	1220	41.25	Indel:-7
AtU3d-70	T8-4	ACCACCCTGACCTACGGCGTGCAGTGCTTCAGCCGCTACCCCGACCACATGAAGCAGCACGACTTCTTCAAGTCCGCCATGCCCGAAGGCT----CCAGGAGCGCACCATCTTCTTCAAGGACGACGGCAACTACAAGACCCGCGCCGAGGTGAAGTTCGAGGGCGACACCCTGGTGAACCGCATCGAGCTGAAGGGCATCGACTTCAAGGAGGACGGCAACATCCTGGGGCACAAGCTGGAGTACAACTACAAC	5248	5248	4757	90.64	Indel:-4
AtU3d-70	T8-7-2	ACCACCCTGACCTACGGCGTGCAGTGCTTCAGCCGCTACCCCGACCACATGAAGCAGCACGACTTCTTCAAGTCCGCCATGCCCGAA-------TCCAGGAGCGCACCATCTTCTTCAAGGACGACGGCAACTACAAGACCCGCGCCGAGGTGAAGTTCGAGGGCGACACCCTGGTGAACCGCATCGAGCTGAAGGGCATCGACTTCAAGGAGGACGGCAACATCCTGGGGCACAAGCTGGAGTACAACTACAACAGC	2723	2723	2418	88.79	Indel:-7
AtU3d-70	T8-7-2b	ACCACCCTGACCTACGGCGTGCAGTGCTTCAGCCGCTACCCCGACCACATGAAGCAGCACGACTTCTTCAAGTCCGCCATGCCCGAAGGCT---TCCAGGAGCGCACCATCTTCTTCAAGGACGACGGCAACTACAAGACCCGCGCCGAGGTGAAGTTCGAGGGCGACACCCTGGTGAACCGCATCGAGCTGAAGGGCATCGACTTCAAGGAGGACGGCAACATCCTGGGGCACAAGCTGGAGTACAACTACAA	356	356	344	96.62	Indel:-3
AtU3d-70	T8-8	ACCACCCTGACCTACGGCGTGCAGTGCTTCAGCCGCTACCCCGACCACATGAAGCAGCACGACTTCTTCAAGTCCGCCATGCCCGAAGGCTACGTCCAGGAGCGCACCATCTTCTTCAAGGACGACGGCAACTACAAGACCCGCGCCGAGGTGAAGTTCGAGGGCGACACCCTGGTGAACCGCATCGAGCTGAAGGGCATCGACTTCAAGGAGGACGGCAACATCCTGGGGCACAAGCTGGAGTACAACTA	4806	4806	4414	91.85	WT_like
AtU3d-70	T8-9	ACCACCCTGACCTACGGCGTGCAGTGCTTCAGCCGCTACCCCGACCACATGAAGCAGCACGACTTCTTCAAGTCCGCCATGCCCGAA-------TCCAGGAGCGCACCATCTTCTTCAAGGACGACGGCAACTACAAGACCCGCGCCGAGGTGAAGTTCGAGGGCGACACCCTGGTGAACCGCATCGAGCTGAAGGGCATCGACTTCAAGGAGGACGGCAACATCCTGGGGCACAAGCTGGAGTACAACTACAACAGC	3640	3640	1820	50	Indel:-7
AtU3d-70	T8-12	ACCACCCTGACCTACGGCGTGCAGTGCTTCAGCCGCTACCCCGACCACATGAAGCAGCACGACTTCTTCAAGTCCGCCATGCCCGAA-------TCCAGGAGCGCACCATCTTCTTCAAGGACGACGGCAACTACAAGACCCGCGCCGAGGTGAAGTTCGAGGGCGACACCCTGGTGAACCGCATCGAGCTGAAGGGCATCGACTTCAAGGAGGACGGCAACATCCTGGGGCACAAGCTGGAGTACAACTACAACAGC	3212	3212	1662	51.74	Indel:-7
AtU3d-70	T8-12-3	ACCACCCTGACCTACGGCGTGCAGTGCTTCAGCCGCTACCCCGACCACATGAAGCAGCACGACTTCTTCAAGTCCGCCATGCCCGAAGGCTACGGTCCAGGAGCGCACCATCTTCTTCAAGGACGACGGCAACTACAAGACCCGCGCCGAGGTGAAGTTCGAGGGCGACACCCTGGTGAACCGCATCGAGCTGAAGGGCATCGACTTCAAGGAGGACGGCAACATCCTGGGGCACAAGCTGGAGTACAACT	741	741	728	98.24	Indel:+1
AtU6.1-70	Nb6-3	ACCACCCTGACCTACGGCGTGCAGTGCTTCAGCCGCTACCCCGACCACATGAAGCAGCACGACTTCTTCAAGTCCGCCATGCCCGAAGGCTACGTCCAGGAGCGCACCATCTTCTTCAAGGACGACGGCAACTACAAGACCCGCGCCGAGGTGAAGTTCGAGGGCGACACCCTGGTGAACCGCATCGAGCTGAAGGGCATCGACTTCAAGGAGGACGGCAACATCCTGGGGCACAAGCTGGAGTACAACTA	2074	2074	1534	73.97	WT_like
AtU6.1-70	Nb6-3-3	ACCACCCTGACCTACGGCGTGCAGTGCTTCAGCCGCTACCCCGACCACATGAAGCAGCACGACTTCTTCAAGTCCGCCATGCCCGAAGGCTACGTCCAGGAGCGCACCATCTTCTTCAAGGACGACGGCAACTACAAGACCCGCGCCGAGGTGAAGTTCGAGGGCGACACCCTGGTGAACCGCATCGAGCTGAAGGGCATCGACTTCAAGGAGGACGGCAACATCCTGGGGCACAAGCTGGAGTACAACTA	1708	1708	1568	91.81	WT_like
AtU6.1-70	Nb6-3-4	ACCACCCTGACCTACGGCGTGCAGTGCTTCAGCCGCTACCCCGACCACATGAAGCAGCACGACTTCTTCAAGTCCGCCATGCCCGAAGGCTACGTCCAGGAGCGCACCATCTTCTTCAAGGACGACGGCAACTACAAGACCCGCGCCGAGGTGAAGTTCGAGGGCGACACCCTGGTGAACCGCATCGAGCTGAAGGGCATCGACTTCAAGGAGGACGGCAACATCCTGGGGCACAAGCTGGAGTACAACTA	6216	6216	5247	84.42	WT_like
AtU6.1-70	Nb6-6	ACCACCCTGACCTACGGCGTGCAGTGCTTCAGCCGCTACCCCGACCACATGAAGCAGCACGACTTCTTCAAGTCCGCCATGCCCGAAGGCTACGTCCAGGAGCGCACCATCTTCTTCAAGGACGACGGCAACTACAAGACCCGCGCCGAGGTGAAGTTCGAGGGCGACACCCTGGTGAACCGCATCGAGCTGAAGGGCATCGACTTCAAGGAGGACGGCAACATCCTGGGGCACAAGCTGGAGTACAACTA	1974	1974	1916	97.07	WT_like
AtU6.1c1-70	T3-1	ACCACCCTGACCTACGGCGTGCAGTGCTTCAGCCGCTACCCCGACCACATGAAGCAGCACGACTTCTTCAAGTCCGCCATGCCCGAAGGCTACGTCCAGGAGCGCACCATCTTCTTCAAGGACGACGGCAACTACAAGACCCGCGCCGAGGTGAAGTTCGAGGGCGACACCCTGGTGAACCGCATCGAGCTGAAGGGCATCGACTTCAAGGAGGACGGCAACATCCTGGGGCACAAGCTGGAGTACAACTA	7213	7213	6732	93.34	WT_like
AtU6.1c1-70	T3-2	ACCACCCTGACCTACGGCGTGCAGTGCTTCAGCCGCTACCCCGACCACATGAAGCAGCACGACTTCTTCAAGTCCGCCATGCCCGAAGGCTAC-TCCAGGAGCGCACCATCTTCTTCAAGGACGACGGCAACTACAAGACCCGCGCCGAGGTGAAGTTCGAGGGCGACACCCTGGTGAACCGCATCGAGCTGAAGGGCATCGACTTCAAGGAGGACGGCAACATCCTGGGGCACAAGCTGGAGTACAACTAC	2972	2972	2226	74.89	Indel:-1
AtU6.1c1-70	T3-3	ACCACCCTGACCTACGGCGTGCAGTGCTTCAGCCGCTACCCCGACCACATGAAGCAGCACGACTTCTTCAAGTCCGCCATGCCCGAAGGCTACGTCCAGGAGCGCACCATCTTCTTCAAGGACGACGGCAACTACAAGACCCGCGCCGAGGTGAAGTTCGAGGGCGACACCCTGGTGAACCGCATCGAGCTGAAGGGCATCGACTTCAAGGAGGACGGCAACATCCTGGGGCACAAGCTGGAGTACAACTA	4155	4155	3437	82.72	WT_like
AtU6.1c1-70	T3-4	ACCACCCTGACCTACGGCGTGCAGTGCTTCAGCCGCTACCCCGACCACATGAAGCAGCACGACTTCTTCAAGTCCGCCATGCCCGAAGGCTACGTCCAGGAGCGCACCATCTTCTTCAAGGACGACGGCAACTACAAGACCCGCGCCGAGGTGAAGTTCGAGGGCGACACCCTGGTGAACCGCATCGAGCTGAAGGGCATCGACTTCAAGGAGGACGGCAACATCCTGGGGCACAAGCTGGAGTACAACTA	4191	4191	3717	88.7	WT_like
AtU6.1c1-70	T3-6	ACCACCCTGACCTACGGCGTGCAGTGCTTCAGCCGCTACCCCGACCACATGAAGCAGCACGACTTCTTCAAGTCCGCCATGCCCGAAGGCTACGTCCAGGAGCGCACCATCTTCTTCAAGGACGACGGCAACTACAAGACCCGCGCCGAGGTGAAGTTCGAGGGCGACACCCTGGTGAACCGCATCGAGCTGAAGGGCATCGACTTCAAGGAGGACGGCAACATCCTGGGGCACAAGCTGGAGTACAACTA	4337	4337	4035	93.04	WT_like
AtU6.1c1-70	T3-8	ACCACCCTGACCTACGGCGTGCAGTGCTTCAGCCGCTACCCCGACCACATGAAGCAGCACGACTTCTTCAAGTCCGCCATGCCCGAAGGCTACGTCCAGGAGCGCACCATCTTCTTCAAGGACGACGGCAACTACAAGACCCGCGCCGAGGTGAAGTTCGAGGGCGACACCCTGGTGAACCGCATCGAGCTGAAGGGCATCGACTTCAAGGAGGACGGCAACATCCTGGGGCACAAGCTGGAGTACAACTA	2141	2141	2013	94.03	WT_like
AtU6.1c1-70	T3-9	ACCACCCTGACCTACGGCGTGCAGTGCTTCAGCCGCTACCCCGACCACATGAAGCAGCACGACTTCTTCAAGTCCGCCATGCCCGAAGGCTACGTCCAGGAGCGCACCATCTTCTTCAAGGACGACGGCAACTACAAGACCCGCGCCGAGGTGAAGTTCGAGGGCGACACCCTGGTGAACCGCATCGAGCTGAAGGGCATCGACTTCAAGGAGGACGGCAACATCCTGGGGCACAAGCTGGAGTACAACTA	2694	2694	1908	70.83	WT_like
AtU6.1c1-70	T3-13	ACCACCCTGACCTACGGCGTGCAGTGCTTCAGCCGCTACCCCGACCACATGAAGCAGCACGACTTCTTCAAGTCCGCCATGCCCGAAGGCTACGTCCAGGAGCGCACCATCTTCTTCAAGGACGACGGCAACTACAAGACCCGCGCCGAGGTGAAGTTCGAGGGCGACACCCTGGTGAACCGCATCGAGCTGAAGGGCATCGACTTCAAGGAGGACGGCAACATCCTGGGGCACAAGCTGGAGTACAACTA	1339	1339	1257	93.88	WT_like
AtU6.1c1-70	T3-14	ACCACCCTGACCTACGGCGTGCAGTGCTTCAGCCGCTACCCCGACCACATGAAGCAGCACGACTTCTTCAAGTCCGCCATGCCCGAAGGCTACGTCCAGGAGCGCACCATCTTCTTCAAGGACGACGGCAACTACAAGACCCGCGCCGAGGTGAAGTTCGAGGGCGACACCCTGGTGAACCGCATCGAGCTGAAGGGCATCGACTTCAAGGAGGACGGCAACATCCTGGGGCACAAGCTGGAGTACAACTA	4892	4892	3820	78.09	WT_like
AtU6.1c1-70	T3-15	ACCACCCTGACCTACGGCGTGCAGTGCTTCAGCCGCTACCCCGACCACATGAAGCAGCACGACTTCTTCAAGTCCGCCATGCCCGAAGGCTA--TCCAGGAGCGCACCATCTTCTTCAAGGACGACGGCAACTACAAGACCCGCGCCGAGGTGAAGTTCGAGGGCGACACCCTGGTGAACCGCATCGAGCTGAAGGGCATCGACTTCAAGGAGGACGGCAACATCCTGGGGCACAAGCTGGAGTACAACTACA	3762	3762	1973	52.44	Indel:-2
AtU6.1c1-70	T3-16	ACCACCCTGACCTACGGCGTGCAGTGCTTCAGCCGCTACCCCGACCACATGAAGCAGCACGACTTCTTCAAGTCCGCCATGCCCGAAGGCTACGTCCAGGAGCGCACCATCTTCTTCAAGGACGACGGCAACTACAAGACCCGCGCCGAGGTGAAGTTCGAGGGCGACACCCTGGTGAACCGCATCGAGCTGAAGGGCATCGACTTCAAGGAGGACGGCAACATCCTGGGGCACAAGCTGGAGTACAACTA	1533	1533	1298	84.68	WT_like
AtU6.1c1-70	T3-21	ACCACCCTGACCTACGGCGTGCAGTGCTTCAGCCGCTACCCCGACCACATGAAGCAGCACGACTTCTTCAAGTCCGCCATGCCCGAAGGCTACGTCCAGGAGCGCACCATCTTCTTCAAGGACGACGGCAACTACAAGACCCGCGCCGAGGTGAAGTTCGAGGGCGACACCCTGGTGAACCGCATCGAGCTGAAGGGCATCGACTTCAAGGAGGACGGCAACATCCTGGGGCACAAGCTGGAGTACAACTA	3625	3625	3349	92.39	WT_like
AtU6.1c1-70	T3-24	ACCACCCTGACCTACGGCGTGCAGTGCTTCAGCCGCTACCCCGACCACATGAAGCAGCACGACTTCTTCAAGTCCGCCATGCCCGAAGGCTACGTCCAGGAGCGCACCATCTTCTTCAAGGACGACGGCAACTACAAGACCCGCGCCGAGGTGAAGTTCGAGGGCGACACCCTGGTGAACCGCATCGAGCTGAAGGGCATCGACTTCAAGGAGGACGGCAACATCCTGGGGCACAAGCTGGAGTACAACTA	2623	2623	1871	71.34	WT_like
AtU6.1m2-70	T40-1	ACCACCCTGACCTACGGCGTGCAGTGCTTCAGCCGCTACCCCGACCACATGAAGCAGCACGACTTCTTCAAGTCCGCCATGCCCGAAGGCTA--TCCAGGAGCGCACCATCTTCTTCAAGGACGACGGCAACTACAAGACCCGCGCCGAGGTGAAGTTCGAGGGCGACACCCTGGTGAACCGCATCGAGCTGAAGGGCATCGACTTCAAGGAGGACGGCAACATCCTGGGGCACAAGCTGGAGTACAACTACA	506	506	450	88.93	Indel:-2
AtU6.1m2-70	T40-4	ACCACCCTGACCTACGGCGTGCAGTGCTTCAGCCGCTACCCCGACCACATGAAGCAGCACGACTTCTTCAAGTCCGCCATGCCCGAAGGCTAC-TCCAGGAGCGCACCATCTTCTTCAAGGACGACGGCAACTACAAGACCCGCGCCGAGGTGAAGTTCGAGGGCGACACCCTGGTGAACCGCATCGAGCTGAAGGGCATCGACTTCAAGGAGGACGGCAACATCCTGGGGCACAAGCTGGAGTACAACTAC	278	278	84	30.21	Indel:-1
AtU6.1m2-70	T44-3	ACCACCCTGACCTACGGCGTGCAGTGCTTCAGCCGCTACCCCGACCACATGAAGCAGCACGACTTCTTCAAGTCCGCCATGCCCGAAGGCTAC-TCCAGGAGCGCACCATCTTCTTCAAGGACGACGGCAACTACAAGACCCGCGCCGAGGTGAAGTTCGAGGGCGACACCCTGGTGAACCGCATCGAGCTGAAGGGCATCGACTTCAAGGAGGACGGCAACATCCTGGGGCACAAGCTGGAGTACAACTAC	4643	4643	1919	41.33	Indel:-1
AtU6.1m2-70	T44-4-1	ACCACCCTGACCTACGGCGTGCAGTGCTTCAGCCGCTACCCCGACCACATGAAGCAGCACGACTTCTTCAAGTCCGCCATGCCCGAA-------TCCAGGAGCGCACCATCTTCTTCAAGGACGACGGCAACTACAAGACCCGCGCCGAGGTGAAGTTCGAGGGCGACACCCTGGTGAACCGCATCGAGCTGAAGGGCATCGACTTCAAGGAGGACGGCAACATCCTGGGGCACAAGCTGGAGTACAACTACAACAGC	877	877	686	78.22	Indel:-7
AtU6.1m2-70	T44-18	ACCACCCTGACCTACGGCGTGCAGTGCTTCAGCCGCTACCCCGACCACATGAAGCAGCACGACTTCTTCAAGTCCGCCATGCCCGAAGGCTACGTCCAGGAGCGCACCATCTTCTTCAAGGACGACGGCAACTACAAGACCCGCGCCGAGGTGAAGTTCGAGGGCGACACCCTGGTGAACCGCATCGAGCTGAAGGGCATCGACTTCAAGGAGGACGGCAACATCCTGGGGCACAAGCTGGAGTACAACTA	5291	5291	3857	72.9	WT_like
AtU6.1m2-70	T44-26	ACCACCCTGACCTACGGCGTGCAGTGCTTCAGCCGCTACCCCGACCACATGAAGCAGCACGACTTCTTCAAGTCCGCCATGCCCGAAGGCTACGTCCAGGAGCGCACCATCTTCTTCAAGGACGACGGCAACTACAAGACCCGCGCCGAGGTGAAGTTCGAGGGCGACACCCTGGTGAACCGCATCGAGCTGAAGGGCATCGACTTCAAGGAGGACGGCAACATCCTGGGGCACAAGCTGGAGTACAACTA	1834	1834	1443	78.69	WT_like
AtU6.1m2-70	T44-29	ACCACCCTGACCTACGGCGTGCAGTGCTTCAGCCGCTACCCCGACCACATGAAGCAGCACGACTTCTTCAAGTCCGCCATGCCCGAAGGCTACGTCCAGGAGCGCACCATCTTCTTCAAGGACGACGGCAACTACAAGACCCGCGCCGAGGTGAAGTTCGAGGGCGACACCCTGGTGAACCGCATCGAGCTGAAGGGCATCGACTTCAAGGAGGACGGCAACATCCTGGGGCACAAGCTGGAGTACAACTA	6774	6774	5549	81.92	WT_like
AtU6.1m2-70	T44-30	ACCACCCTGACCTACGGCGTGCAGTGCTTCAGCCGCTACCCCGACCACATGAAGCAGCACGACTTCTTCAAGTCCGCCATGCCCGAA-------TCCAGGAGCGCACCATCTTCTTCAAGGACGACGGCAACTACAAGACCCGCGCCGAGGTGAAGTTCGAGGGCGACACCCTGGTGAACCGCATCGAGCTGAAGGGCATCGACTTCAAGGAGGACGGCAACATCCTGGGGCACAAGCTGGAGTACAACTACAACAGC	380	380	298	78.42	Indel:-7
AtU6.1m2-70	T44-33	ACCACCCTGACCTACGGCGTGCAGTGCTTCAGCCGCTACCCCGACCACATGAAGCAGCACGACTTCTTCAAGTCCGCCATGCCCGAA-------TCCAGGAGCGCACCATCTTCTTCAAGGACGACGGCAACTACAAGACCCGCGCCGAGGTGAAGTTCGAGGGCGACACCCTGGTGAACCGCATCGAGCTGAAGGGCATCGACTTCAAGGAGGACGGCAACATCCTGGGGCACAAGCTGGAGTACAACTACAACAGC	461	461	392	85.03	Indel:-7
AtU6.1m2-70	T44-34	ACCACCCTGACCTACGGCGTGCAGTGCTTCAGCCGCTACCCCGACCACATGAAGCAGCACGACTTCTTCAAGTCCGCCATGCCCGAA-------TCCAGGAGCGCACCATCTTCTTCAAGGACGACGGCAACTACAAGACCCGCGCCGAGGTGAAGTTCGAGGGCGACACCCTGGTGAACCGCATCGAGCTGAAGGGCATCGACTTCAAGGAGGACGGCAACATCCTGGGGCACAAGCTGGAGTACAACTACAACAGC	372	372	257	69.08	Indel:-7
AtU6.1m2-70	T44-35	ACCACCCTGACCTACGGCGTGCAGTGCTTCAGCCGCTACCCCGACCACATGAAGCAGCACGACTTCTTCAAGTCCGCCATGCCCGAAGGCTA---------GCGCACCATCTTCTTCAAGGACGACGGCAACTACAAGACCCGCGCCGAGGTGAAGTTCGAGGGCGACACCCTGGTGAACCGCATCGAGCTGAAGGGCATCGACTTCAAGGAGGACGGCAACATCCTGGGGCACAAGCTGGAGTACAACTACAACAGCCA	2030	2030	1982	97.63	Indel:-9
AtU6.1m2-70	T44-37	ACCACCCTGACCTACGGCGTGCAGTGCTTCAGCCGCTACCCCGACCACATGAAGCAGCACGACTTCTTCAAGTCCGCCATGCCCGAAGGCTA---------GCGCACCATCTTCTTCAAGGACGACGGCAACTACAAGACCCGCGCCGAGGTGAAGTTCGAGGGCGACACCCTGGTGAACCGCATCGAGCTGAAGGGCATCGACTTCAAGGAGGACGGCAACATCCTGGGGCACAAGCTGGAGTACAACTACAACAGCCA	1912	1912	1723	90.11	Indel:-9
AtU6.1m2-70	T44-39	ACCACCCTGACCTACGGCGTGCAGTGCTTCAGCCGCTACCCCGACCACATGAAGCAGCACGACTTCTTCAAGTCCGCCATGCCCGAAGGCTA---------GCGCACCATCTTCTTCAAGGACGACGGCAACTACAAGACCCGCGCCGAGGTGAAGTTCGAGGGCGACACCCTGGTGAACCGCATCGAGCTGAAGGGCATCGACTTCAAGGAGGACGGCAACATCCTGGGGCACAAGCTGGAGTACAACTACAACAGCCA	2060	2060	2019	98	Indel:-9
AtU6.1m3-70	T42-1	ACCACCCTGACCTACGGCGTGCAGTGCTTCAGCCGCTACCCCGACCACATGAAGCAGCACGACTTCTTCAAGTCCGCCATGCCCGAAGGCTACGTTCCAGGAGCGCACCATCTTCTTCAAGGACGACGGCAACTACAAGACCCGCGCCGAGGTGAAGTTCGAGGGCGACACCCTGGTGAACCGCATCGAGCTGAAGGGCATCGACTTCAAGGAGGACGGCAACATCCTGGGGCACAAGCTGGAGTACAACT	305	305	238	78.03	Indel:+1
AtU6.1m3-70	T42-2	ACCACCCTGACCTACGGCGTGCAGTGCTTCAGCCGCTACCCCGACCACATGAAGCAGCACGACTTCTTCAAGTCCGCCATGC---------------------GCACCATCTTCTTCAAGGACGACGGCAACTACAAGACCCGCGCCGAGGTGAAGTTCGAGGGCGACACCCTGGTGAACCGCATCGAGCTGAAGGGCATCGACTTCAAGGAGGACGGCAACATCCTGGGGCACAAGCTGGAGTACAACTACAACAGCCACA	465	465	449	96.55	Indel:-21
AtU6.1m3-70	T42-4	ACCACCCTGACCTACGGCGTGCAGTGCTTCAGCCGCTACCCCGACCACATGAAGCAGCACGACTTCTTCAAGTCCGCCATGCCCGAAGGCTACGTCCAGGAGCGCACCATCTTCTTCAAGGACGACGGCAACTACAAGACCCGCGCCGAGGTGAAGTTCGAGGGCGACACCCTGGTGAACCGCATCGAGCTGAAGGGCATCGACTTCAAGGAGGACGGCAACATCCTGGGGCACAAGCTGGAGTACAACTA	2626	2626	2403	91.51	WT_like
AtU6.1m3-70	T42-5b	ACCACCCTGACCTACGGCGTGCAGTGCTTCAGCCGCTACCCCGACCACATGAAGCAGCACGACTTCTTCAAGTCCGCCATGCCCGAAGGCTAC-TCCAGGAGCGCACCATCTTCTTCAAGGACGACGGCAACTACAAGACCCGCGCCGAGGTGAAGTTCGAGGGCGACACCCTGGTGAACCGCATCGAGCTGAAGGGCATCGACTTCAAGGAGGACGGCAACATCCTGGGGCACAAGCTGGAGTACAACTAC	2142	2142	1966	91.78	Indel:-1
AtU6.1m3-70	T42-6	ACCACCCTGACCTACGGCGTGCAGTGCTTCAGCCGCTACCCCGACCACATGAAGCAGCACGACTTCTTCAAGTCCGCCATGCCCGAAGGCTAC-TCCAGGAGCGCACCATCTTCTTCAAGGACGACGGCAACTACAAGACCCGCGCCGAGGTGAAGTTCGAGGGCGACACCCTGGTGAACCGCATCGAGCTGAAGGGCATCGACTTCAAGGAGGACGGCAACATCCTGGGGCACAAGCTGGAGTACAACTAC	751	751	546	72.7	Indel:-1
AtU6.1m3-70	T42-11-2	ACCACCCTGACCTACGGCGTGCAGTGCTTCAGCCGCTACCCCGACCACATGAAGCAGCACGACTTCTTCAAGTCCGCCATGCCCGAAGGCTACGCTCCAGGAGCGCACCATCTTCTTCAAGGACGACGGCAACTACAAGACCCGCGCCGAGGTGAAGTTCGAGGGCGACACCCTGGTGAACCGCATCGAGCTGAAGGGCATCGACTTCAAGGAGGACGGCAACATCCTGGGGCACAAGCTGGAGTACAACT------------	1073	1073	803	74.83	Indel:+1
AtU6.1m3-70	T42-23	ACCACCCTGACCTACGGCGTGCAGTGCTTCAGCCGCTACCCCGACCACATGAAGCAGCACGACTTCTTCAAGTCCGCCATGCCCGAAGG--------------------------------ACGACGGCAACTACAAGACCCGCGCCGAGGTGAAGTTCGAGGGCGACACCCTGGTGAACCGCATCGAGCTGAAGGGCATCGACTTCAAGGAGGACGGCAACATCCTGGGGCACAAGCTGGAGTACAACTACAACAGCCACA	310	310	303	97.74	Indel:-32
AtU6.1m3-70	T47-1	ACCACCCTGACCTACGGCGTGCAGTGCTTCAGCCGCTACCCCGACCACATGAAGCAGCACGACTTCTTCAAGTCCGCCATGCCCGAAGGCTAC-TCCAGGAGCGCACCATCTTCTTCAAGGACGACGGCAACTACAAGACCCGCGCCGAGGTGAAGTTCGAGGGCGACACCCTGGTGAACCGCATCGAGCTGAAGGGCATCGACTTCAAGGAGGACGGCAACATCCTGGGGCACAAGCTGGAGTACAACTAC	2402	2402	743	30.93	Indel:-1
AtU6.1m3-70	T47-2	ACCACCCTGACCTACGGCGTGCAGTGCTTCAGCCGCTACCCCGACCACATGAAGCAGCACGACTTCTTCAAGTCCGCCATGCCCGAAGGCTAC-TCCAGGAGCGCACCATCTTCTTCAAGGACGACGGCAACTACAAGACCCGCGCCGAGGTGAAGTTCGAGGGCGACACCCTGGTGAACCGCATCGAGCTGAAGGGCATCGACTTCAAGGAGGACGGCAACATCCTGGGGCACAAGCTGGAGTACAACTAC	1243	1243	1222	98.31	Indel:-1
AtU6.1m3-70	T47-3	ACCACCCTGACCTACGGCGTGCAGTGCTTCAGCCGCTACCCCGACCACATGAAGCAGCACGACTTCTTCAAGTCCGCCATGCCCGAAGGCTAC-TCCAGGAGCGCACCATCTTCTTCAAGGACGACGGCAACTACAAGACCCGCGCCGAGGTGAAGTTCGAGGGCGACACCCTGGTGAACCGCATCGAGCTGAAGGGCATCGACTTCAAGGAGGACGGCAACATCCTGGGGCACAAGCTGGAGTACAACTAC	1488	1488	943	63.37	Indel:-1
AtU6.1m3-70	T42-14	ACCACCCTGACCTACGGCGTGCAGTGCTTCAGCCGCTACCCCGACCACATGAAGCAGCACGACTTCTTCAAGTCCGCCATGCCCGAAGGCTA------GGAGCGCACCATCTTCTTCAAGGACGACGGCAACTACAAGACCCGCGCCGAGGTGAAGTTCGAGGGCGACACCCTGGTGAACCGCATCGAGCTGAAGGGCATCGACTTCAAGGAGGACGGCAACATCCTGGGGCACAAGCTGGAGTACAACTACAACAG	672	672	567	84.37	Indel:-6
AtU6.29-70	T4-5	ACCACCCTGACCTACGGCGTGCAGTGCTTCAGCCGCTACCCCGACCACATGAAGCAGCACGACTTCTTCAAGTCCGCCATGCCCGAAGGCTACGTCCAGGAGCGCACCATCTTCTTCAAGGACGACGGCAACTACAAGACCCGCGCCGAGGTGAAGTTCGAGGGCGACACCCTGGTGAACCGCATCGAGCTGAAGGGCATCGACTTCAAGGAGGACGGCAACATCCTGGGGCACAAGCTGGAGTACAACTA	2834	2834	2668	94.15	WT_like
AtU6.29-70	T4-6	ACCACCCTGACCTACGGCGTGCAGTGCTTCAGCCGCTACCCCGACCACATGAAGCAGCACGACTTCTTCAAGTCCGCCATGCCCGAAGGCTACGTCCAGGAGCGCACCATCTTCTTCAAGGACGACGGCAACTACAAGACCCGCGCCGAGGTGAAGTTCGAGGGCGACACCCTGGTGAACCGCATCGAGCTGAAGGGCATCGACTTCAAGGAGGACGGCAACATCCTGGGGCACAAGCTGGAGTACAACTA	3971	3971	3451	86.91	WT_like
AtU6.29-70	T4-7-2-a	ACCACCCTGACCTACGGCGTGCAGTGCTTCAGCCGCTACCCCGACCACATGAAGCAGCACGACTTCTTCAAGTCCGCCATGCCCGAA-------TCCAGGAGCGCACCATCTTCTTCAAGGACGACGGCAACTACAAGACCCGCGCCGAGGTGAAGTTCGAGGGCGACACCCTGGTGAACCGCATCGAGCTGAAGGGCATCGACTTCAAGGAGGACGGCAACATCCTGGGGCACAAGCTGGAGTACAACTACAACAGC	324	324	257	79.32	Indel:-7
AtU6.29-70	T4-9	ACCACCCTGACCTACGGCGTGCAGTGCTTCAGCCGCTACCCCGACCACATGAAGCAGCACGACTTCTTCAAGTCCGCCATGCCCGAAGGT---------------------------------GACGGCAACTACAAGACCCGCGCCGAGGTGAAGTTCGAGGGCGACACCCTGGTGAACCGCATCGAGCTGAAGGGCATCGACTTCAAGGAGGACGGCAACATCCTGGGGCACAAGCTGGAGTACAACTACAACAGCCACA	4378	4378	4206	96.07	Indel:-33
AtU6.29-70	T4-10	ACCACCCTGACCTACGGCGTGCAGTGCTTCAGCCGCTACCCCGACCACATGAAGCAGCACGACTTCTTCAAGTCCGCCATGCCCGAAGGCTACGTCCAGGAGCGCACCATCTTCTTCAAGGACGACGGCAACTACAAGACCCGCGCCGAGGTGAAGTTCGAGGGCGACACCCTGGTGAACCGCATCGAGCTGAAGGGCATCGACTTCAAGGAGGACGGCAACATCCTGGGGCACAAGCTGGAGTACAACTA	2401	2401	2308	96.13	WT_like
AtU6.29-70	T4-11-a	ACCACCCTGACCTACGGCGTGCAGTGCTTCAGCCGCTACCCCGACCACATGAAGCAGCACGACTTCTTCAAGTCCGCCATGCCCGAAGGCT----CCAGGAGCGCACCATCTTCTTCAAGGACGACGGCAACTACAAGACCCGCGCCGAGGTGAAGTTCGAGGGCGACACCCTGGTGAACCGCATCGAGCTGAAGGGCATCGACTTCAAGGAGGACGGCAACATCCTGGGGCACAAGCTGGAGTACAACTACAAC	544	544	519	95.4	Indel:-4
AtU6.29-70	T4-12-a	ACCACCCTGACCTACGGCGTGCAGTGCTTCAGCCGCTACCCCGACCACATGAAGCAGCACGACTTCTTCAAGTCCGCCATGCCCGAAGGCTAC-TCCAGGAGCGCACCATCTTCTTCAAGGACGACGGCAACTACAAGACCCGCGCCGAGGTGAAGTTCGAGGGCGACACCCTGGTGAACCGCATCGAGCTGAAGGGCATCGACTTCAAGGAGGACGGCAACATCCTGGGGCACAAGCTGGAGTACAACTAC	772	772	620	80.31	Indel:-1
AtU6.29-70	T28-1	ACCACCCTGACCTACGGCGTGCAGTGCTTCAGCCGCTACCCCGACCACATGAAGCAGCACGACTTCTTCAAGTCCGCCATGCCCGAAGGCTAC-TCCAGGAGCGCACCATCTTCTTCAAGGACGACGGCAACTACAAGACCCGCGCCGAGGTGAAGTTCGAGGGCGACACCCTGGTGAACCGCATCGAGCTGAAGGGCATCGACTTCAAGGAGGACGGCAACATCCTGGGGCACAAGCTGGAGTACAACTAC	661	661	499	75.49	Indel:-1
AtU6.29c14-70	T10-2	ACCACCCTGACCTACGGCGTGCAGTGCTTCAGCCGCTACCCCGACCACATGAAGCAGCACGACTTCTTCAAGTCCGCCATGCCCGAAGGCTAC-TCCAGGAGCGCACCATCTTCTTCAAGGACGACGGCAACTACAAGACCCGCGCCGAGGTGAAGTTCGAGGGCGACACCCTGGTGAACCGCATCGAGCTGAAGGGCATCGACTTCAAGGAGGACGGCAACATCCTGGGGCACAAGCTGGAGTACAACTAC	7446	7446	4038	54.23	Indel:-1
AtU6.29c14-70	T10-3	ACCACCCTGACCTACGGCGTGCAGTGCTTCAGCCGCTACCCCGACCACATGAAGCAGCACGACTTCTTCAAGTCCGCCATGCCCGAA-------TCCAGGAGCGCACCATCTTCTTCAAGGACGACGGCAACTACAAGACCCGCGCCGAGGTGAAGTTCGAGGGCGACACCCTGGTGAACCGCATCGAGCTGAAGGGCATCGACTTCAAGGAGGACGGCAACATCCTGGGGCACAAGCTGGAGTACAACTACAACAGC	2132	2132	1489	69.84	Indel:-7
AtU6.29c14-70	T10-4	ACCACCCTGACCTACGGCGTGCAGTGCTTCAGCCGCTACCCCGACCACATGAAGCAGCACGACTTCTTCAAGTCCGCCATGCCCGAAGGCTAT-TCCAGGAGCGCACCATCTTCTTCAAGGACGACGGCAACTACAAGACCCGCGCCGAGGTGAAGTTCGAGGGCGACACCCTGGTGAACCGCATCGAGCTGAAGGGCATCGACTTCAAGGAGGACGGCAACATCCTGGGGCACAAGCTGGAGTACAACTAC	3604	3604	3263	90.53	Indel:-1
AtU6.29c14-70	T10-5	ACCACCCTGACCTACGGCGTGCAGTGCTTCAGCCGCTACCCCGACCACATGAAGCAGCACGACTTCTTCAAGTCCGCCATGCCCGAAGGCTACGTCCAGGAGCGCACCATCTTCTTCAAGGACGACGGCAACTACAAGACCCGCGCCGAGGTGAAGTTCGAGGGCGACACCCTGGTGAACCGCATCGAGCTGAAGGGCATCGACTTCAAGGAGGACGGCAACATCCTGGGGCACAAGCTGGAGTACAACTA	1294	1294	1146	88.57	WT_like
AtU6.29c14-70	T10-6	ACCACCCTGACCTACGGCGTGCAGTGCTTCAGCCGCTACCCCGACCACATGAAGCAGCACGACTTCTTCAAGTCCGCCATGCCCGAA-------TCCAGGAGCGCACCATCTTCTTCAAGGACGACGGCAACTACAAGACCCGCGCCGAGGTGAAGTTCGAGGGCGACACCCTGGTGAACCGCATCGAGCTGAAGGGCATCGACTTCAAGGAGGACGGCAACATCCTGGGGCACAAGCTGGAGTACAACTACAACAGC	234	234	163	69.65	Indel:-7
AtU6.29c14-70	T10-7	ACCACCCTGACCTACGGCGTGCAGTGCTTCAGCCGCTACCCCGACCACATGAAGCAGCACGACTTCTTCAAGTCCGCCATGCCCGAAGGCTACGTCCAGGAGCGCACCATCTTCTTCAAGGACGACGGCAACTACAAGACCCGCGCCGAGGTGAAGTTCGAGGGCGACACCCTGGTGAACCGCATCGAGCTGAAGGGCATCGACTTCAAGGAGGACGGCAACATCCTGGGGCACAAGCTGGAGTACAACTA	1021	1021	962	94.23	WT_like
AtU6.29c14-70	T10-8	ACCACCCTGACCTACGGCGTGCAGTGCTTCAGCCGCTACCCCGACCACATGAAGCAGCACGACTTCTTCAAGTCCGCCATGCCCGAA-------TCCAGGAGCGCACCATCTTCTTCAAGGACGACGGCAACTACAAGACCCGCGCCGAGGTGAAGTTCGAGGGCGACACCCTGGTGAACCGCATCGAGCTGAAGGGCATCGACTTCAAGGAGGACGGCAACATCCTGGGGCACAAGCTGGAGTACAACTACAACAGC	1947	1947	1421	72.98	Indel:-7
AtU6.29c14-70	T10-9	ACCACCCTGACCTACGGCGTGCAGTGCTTCAGCCGCTACCCCGACCACATGAAGCAGCACGACTTCTTCAAGTCCGCCATGCCCGAAGGCTACG--CAGGAGCGCACCATCTTCTTCAAGGACGACGGCAACTACAAGACCCGCGCCGAGGTGAAGTTCGAGGGCGACACCCTGGTGAACCGCATCGAGCTGAAGGGCATCGACTTCAAGGAGGACGGCAACATCCTGGGGCACAAGCTGGAGTACAACTACA	1607	1607	1526	94.95	Indel:-2
AtU6.29c14-70	T10-10	ACCACCCTGACCTACGGCGTGCAGTGCTTCAGCCGCTACCCCGACCACATGAAGCAGCACGACTTCTTCAAGTCCGCCATGCCCGAAGGCTACGTCCAGGAGCGCACCATCTTCTTCAAGGACGACGGCAACTACAAGACCCGCGCCGAGGTGAAGTTCGAGGGCGACACCCTGGTGAACCGCATCGAGCTGAAGGGCATCGACTTCAAGGAGGACGGCAACATCCTGGGGCACAAGCTGGAGTACAACTA	269	269	246	91.45	WT_like
AtU6.29c14-70	T10-11	ACCACCCTGACCTACGGCGTGCAGTGCTTCAGCCGCTACCCCGACCACATGAAGCAGCACGACTTCTTCAAGTCCGCCATGCCCGAA-------TCCAGGAGCGCACCATCTTCTTCAAGGACGACGGCAACTACAAGACCCGCGCCGAGGTGAAGTTCGAGGGCGACACCCTGGTGAACCGCATCGAGCTGAAGGGCATCGACTTCAAGGAGGACGGCAACATCCTGGGGCACAAGCTGGAGTACAACTACAACAGC	3137	3137	2302	73.38	Indel:-7
AtU6.29c14-70	T10-11-1	ACCACCCTGACCTACGGCGTGCAGTGCTTCAGCCGCTACCCCGACCACATGAAGCAGCACGACTTCTTCAAGTCCGCCATGCCCGAAGGCT----CCAGGAGCGCACCATCTTCTTCAAGGACGACGGCAACTACAAGACCCGCGCCGAGGTGAAGTTCGAGGGCGACACCCTGGTGAACCGCATCGAGCTGAAGGGCATCGACTTCAAGGAGGACGGCAACATCCTGGGGCACAAGCTGGAGTACAACTACAAC	469	469	460	98.08	Indel:-4
AtU6.29c14-70	T10-12	ACCACCCTGACCTACGGCGTGCAGTGCTTCAGCCGCTACCCCGACCACATGAAGCAGCACGACTTCTTCAAGTCCGCCATGCCCGAAGGCTACGTCCAGGAGCGCACCATCTTCTTCAAGGACGACGGCAACTACAAGACCCGCGCCGAGGTGAAGTTCGAGGGCGACACCCTGGTGAACCGCATCGAGCTGAAGGGCATCGACTTCAAGGAGGACGGCAACATCCTGGGGCACAAGCTGGAGTACAACTA	1843	1843	1479	80.25	WT_like
AtU6.29c13-70	T17-5	ACCACCCTGACCTACGGCGTGCAGTGCTTCAGCCGCTACCCCGACCACATGAAGCAGCACGACTTCTTCAAGTCCGCCATGCCCGAAGGCTACGTCCAGGAGCGCACCATCTTCTTCAAGGACGACGGCAACTACAAGACCCGCGCCGAGGTGAAGTTCGAGGGCGACACCCTGGTGAACCGCATCGAGCTGAAGGGCATCGACTTCAAGGAGGACGGCAACATCCTGGGGCACAAGCTGGAGTACAACTA	2536	2536	2457	96.89	WT_like
AtU6.29c13-70	T17-7	ACCACCCTGACCTACGGCGTGCAGTGCTTCAGCCGCTACCCCGACCACATGAAGCAGCACGACTTCTTCAAGTCCGCCATGCCCGAAGGCTACGTCCAGGAGCGCACCATCTTCTTCAAGGACGACGGCAACTACAAGACCCGCGCCGAGGTGAAGTTCGAGGGCGACACCCTGGTGAACCGCATCGAGCTGAAGGGCATCGACTTCAAGGAGGACGGCAACATCCTGGGGCACAAGCTGGAGTACAACTA	2304	2304	2228	96.71	WT_like
AtU6.29c13-70	T17-13	ACCACCCTGACCTACGGCGTGCAGTGCTTCAGCCGCTACCCCGACCACATGAAGCAGCACGACTTCTTCAAGTCCGCCATGCCCGAAGGCTACGTCCAGGAGCGCACCATCTTCTTCAAGGACGACGGCAACTACAAGACCCGCGCCGAGGTGAAGTTCGAGGGCGACACCCTGGTGAACCGCATCGAGCTGAAGGGCATCGACTTCAAGGAGGACGGCAACATCCTGGGGCACAAGCTGGAGTACAACTA	1890	1890	1646	87.09	WT_like
AtU6.29c13-70	T17-15	ACCACCCTGACCTACGGCGTGCAGTGCTTCAGCCGCTACCCCGACCACATGAAGCAGCACGACTTCTTCAAGTCCGCCATGCCCGAAGGCTACGTCCAGGAGCGCACCATCTTCTTCAAGGACGACGGCAACTACAAGACCCGCGCCGAGGTGAAGTTCGAGGGCGACACCCTGGTGAACCGCATCGAGCTGAAGGGCATCGACTTCAAGGAGGACGGCAACATCCTGGGGCACAAGCTGGAGTACAACTA	609	609	491	80.63	WT_like
AtU6.29c13-70	T31-1	ACCACCCTGACCTACGGCGTGCAGTGCTTCAGCCGCTACCCCGACCACATGAAGCAGCACGACTTCTTCAAGTCCGCCATGCCCGAAGGCTACGTCCAGGAGCGCACCATCTTCTTCAAGGACGACGGCAACTACAAGACCCGCGCCGAGGTGAAGTTCGAGGGCGACACCCTGGTGAACCGCATCGAGCTGAAGGGCATCGACTTCAAGGAGGACGGCAACATCCTGGGGCACAAGCTGGAGTACAACTA	605	605	522	86.29	WT_like
AtU6.29c13-70	T31-2	ACCACCCTGACCTACGGCGTGCAGTGCTTCAGCCGCTACCCCGACCACATGAAGCAGCACGACTTCTTCAAGTCCGCCATGCCCGAAGGCTACGTCCAGGAGCGCACCATCTTCTTCAAGGACGACGGCAACTACAAGACCCGCGCCGAGGTGAAGTTCGAGGGCGACACCCTGGTGAACCGCATCGAGCTGAAGGGCATCGACTTCAAGGAGGACGGCAACATCCTGGGGCACAAGCTGGAGTACAACTA	678	678	607	89.53	WT_like
AtU6.29c13-70	T31-3	ACCACCCTGACCTACGGCGTGCAGTGCTTCAGCCGCTACCCCGACCACATGAAGCAGCACGACTTCTTCAAGTCCGCCATGCCCGAAGGCTACGTCCAGGAGCGCACCATCTTCTTCAAGGACGACGGCAACTACAAGACCCGCGCCGAGGTGAAGTTCGAGGGCGACACCCTGGTGAACCGCATCGAGCTGAAGGGCATCGACTTCAAGGAGGACGGCAACATCCTGGGGCACAAGCTGGAGTACAACTA	342	342	329	96.2	WT_like
AtU6.29c13-70	T31-4	ACCACCCTGACCTACGGCGTGCAGTGCTTCAGCCGCTACCCCGACCACATGAAGCAGCACGACTTCTTCAAGTCCGCCATGCCCGAAGGCTACGTCCAGGAGCGCACCATCTTCTTCAAGGACGACGGCAACTACAAGACCCGCGCCGAGGTGAAGTTCGAGGGCGACACCCTGGTGAACCGCATCGAGCTGAAGGGCATCGACTTCAAGGAGGACGGCAACATCCTGGGGCACAAGCTGGAGTACAACTA	524	524	503	96	WT_like
AtU6.29c13-70	T31-6	ACCACCCTGACCTACGGCGTGCAGTGCTTCAGCCGCTACCCCGACCACATGAAGCAGCACGACTTCTTCAAGTCCGCCATGCCCGAAGGCTACGTCCAGGAGCGCACCATCTTCTTCAAGGACGACGGCAACTACAAGACCCGCGCCGAGGTGAAGTTCGAGGGCGACACCCTGGTGAACCGCATCGAGCTGAAGGGCATCGACTTCAAGGAGGACGGCAACATCCTGGGGCACAAGCTGGAGTACAACTA	284	284	241	84.86	WT_like
CiU6.1-70	T46-1	ACCACCCTGACCTACGGCGTGCAGTGCTTCAGCCGCTACCCCGACCACATGAAGCAGCACGACTTCTTCAAGT------------------------------------------------------------ACAAGACCCGCGCCGAGGTGAAGTTCGAGGGCGACACCCTGGTGAACCGCATCGAGCTGAAGGGCATCGACTTCAAGGAGGACGGCAACATCCTGGGGCACAAGCTGGAGTACAACTACAACAGCCACA	2014	2014	1957	97.16	Indel:-60
CiU6.1-70	T46-1-4a	ACCACCCTGACCTACGGCGTGCAGTGCTTCAGCCGCTACCCCGACCACATGAAGCAGCACGACTTCTTCAAGTCCGCCATGCCCGAAGGCTA------GGAGCGCACCATCTTCTTCAAGGACGACGGCAACTACAAGACCCGCGCCGAGGTGAAGTTCGAGGGCGACACCCTGGTGAACCGCATCGAGCTGAAGGGCATCGACTTCAAGGAGGACGGCAACATCCTGGGGCACAAGCTGGAGTACAACTACAACAG	2000	2000	1978	98.9	Indel:-6
CiU6.1-70	T46-2a	ACCACCCTGACCTACGGCGTGCAGTGCTTCAGCCGCTACCCCGACCACATGAAGCAGCACGACTTCTTCAAGTCCGCCATGCCCGAAGGCTACGTTCCAGGAGCGCACCATCTTCTTCAAGGACGACGGCAACTACAAGACCCGCGCCGAGGTGAAGTTCGAGGGCGACACCCTGGTGAACCGCATCGAGCTGAAGGGCATCGACTTCAAGGAGGACGGCAACATCCTGGGGCACAAGCTGGAGTACAACT	746	746	505	67.69	Indel:+1
CiU6.1-70	T46-2b	ACCACCCTGACCTACGGCGTGCAGTGCTTCAGCCGCTACCCCGACCACATGAAGCAGCACGACTTCTTCAAGTCCGCCATGCCCGAAGGCTAC-TCCAGGAGCGCACCATCTTCTTCAAGGACGACGGCAACTACAAGACCCGCGCCGAGGTGAAGTTCGAGGGCGACACCCTGGTGAACCGCATCGAGCTGAAGGGCATCGACTTCAAGGAGGACGGCAACATCCTGGGGCACAAGCTGGAGTACAACTAC	1458	1458	812	55.69	Indel:-1
CiU6.1-70	T46-4-3	ACCACCCTGACCTACGGCGTGCAGTGCTTCAGCCGCTACCCCGACCACATGAAGCAGCACGACTTCTTCAAGTCCGCCATGCCCGAAGGCT---TCCAGGAGCGCACCATCTTCTTCAAGGACGACGGCAACTACAAGACCCGCGCCGAGGTGAAGTTCGAGGGCGACACCCTGGTGAACCGCATCGAGCTGAAGGGCATCGACTTCAAGGAGGACGGCAACATCCTGGGGCACAAGCTGGAGTACAACTACAA	1931	1931	1890	97.87	Indel:-3
CiU6.1-70	T46-5	ACCACCCTGACCTACGGCGTGCAGTGCTTCAGCCGCTACCCCGACCACATGAAGCAGCACGACTTCTTCAAGTCCGCCATGCCCGAAGGCTACGTCCAGGAGCGCACCATCTTCTTCAAGGACGACGGCAACTACAAGACCCGCGCCGAGGTGAAGTTCGAGGGCGACACCCTGGTGAACCGCATCGAGCTGAAGGGCATCGACTTCAAGGAGGACGGCAACATCCTGGGGCACAAGCTGGAGTACAACTA	1676	1676	1498	89.38	WT_like
CiU6.1-70	T46-6	ACCACCCTGACCTACGGCGTGCAGTGCTTCAGCCGCTACCCCGACCACATGAAGCAGCACGACTTCTTCAAGTCCGCCATGCCCGAAGGCTA--TCCAGGAGCGCACCATCTTCTTCAAGGACGACGGCAACTACAAGACCCGCGCCGAGGTGAAGTTCGAGGGCGACACCCTGGTGAACCGCATCGAGCTGAAGGGCATCGACTTCAAGGAGGACGGCAACATCCTGGGGCACAAGCTGGAGTACAACTACA	1137	1137	514	45.2	Indel:-2
CiU6.1-70	T46-10	ACCACCCTGACCTACGGCGTGCAGTGCTTCAGCCGCTACCCCGACCACATGAAGCAGCACGACTTCTTCAAGTCCGCCATGCCCGAAGGCTACGTCCAGGAGCGCACCATCTTCTTCAAGGACGACGGCAACTACAAGACCCGCGCCGAGGTGAAGTTCGAGGGCGACACCCTGGTGAACCGCATCGAGCTGAAGGGCATCGACTTCAAGGAGGACGGCAACATCCTGGGGCACAAGCTGGAGTACAACTA	2182	2182	2021	92.63	WT_like
CiU6.1-70	T46-52-3	ACCACCCTGACCTACGGCGTGCAGTGCTTCAGCCGCTACCCCGACCACATGAAGCAGCACGACTTCTTCAAGTCCGCCATGCCCGAAGGCT--------GAGCGCACCATCTTCTTCAAGGACGACGGCAACTACAAGACCCGCGCCGAGGTGAAGTTCGAGGGCGACACCCTGGTGAACCGCATCGAGCTGAAGGGCATCGACTTCAAGGAGGACGGCAACATCCTGGGGCACAAGCTGGAGTACAACTACAACAGCC---	2028	2028	2004	98.81	Indel:-8
CiU6.3c8-70	T27-1	ACCACCCTGACCTACGGCGTGCAGTGCTTCAGCCGCTACCCCGACCACATGAAGCAGCACGACTTCTTCAAGTCCGCCATGCCCGAAGGCT---TCCAGGAGCGCACCATCTTCTTCAAGGACGACGGCAACTACAAGACCCGCGCCGAGGTGAAGTTCGAGGGCGACACCCTGGTGAACCGCATCGAGCTGAAGGGCATCGACTTCAAGGAGGACGGCAACATCCTGGGGCACAAGCTGGAGTACAACTACAA	3192	3192	3020	94.61	Indel:-3
CiU6.3c8-70	T27-2	ACCACCCTGACCTACGGCGTGCAGTGCTTCAGCCGCTACCCCGACCACATGAAGCAGCACGACTTCTTCAAGTCCGCCATGCCCGAAGGCTACGTCCAGGAGCGCACCATCTTCTTCAAGGACGACGGCAACTACAAGACCCGCGCCGAGGTGAAGTTCGAGGGCGACACCCTGGTGAACCGCATCGAGCTGAAGGGCATCGACTTCAAGGAGGACGGCAACATCCTGGGGCACAAGCTGGAGTACAACTA	2003	2003	1434	71.6	WT_like
CiU6.3c8-70	T27-3	ACCACCCTGACCTACGGCGTGCAGTGCTTCAGCCGCTACCCCGACCACATGAAGCAGCACGACTTCTTCAAGTCCGCCATGCCCGAAGGCTAC-TCCAGGAGCGCACCATCTTCTTCAAGGACGACGGCAACTACAAGACCCGCGCCGAGGTGAAGTTCGAGGGCGACACCCTGGTGAACCGCATCGAGCTGAAGGGCATCGACTTCAAGGAGGACGGCAACATCCTGGGGCACAAGCTGGAGTACAACTAC	329	329	323	98.17	Indel:-1
CiU6.3c8-70	T27-4	ACCACCCTGACCTACGGCGTGCAGTGCTTCAGCCGCTACCCCGACCACATGAAGCAGCACGACTTCTTCAAGTCCGCCATGCCCGAAGGCTACGCTCCAGGAGCGCACCATCTTCTTCAAGGACGACGGCAACTACAAGACCCGCGCCGAGGTGAAGTTCGAGGGCGACACCCTGGTGAACCGCATCGAGCTGAAGGGCATCGACTTCAAGGAGGACGGCAACATCCTGGGGCACAAGCTGGAGTACAACT	300	300	293	97.66	Indel:+1
CiU6.3c8-70	T27-5	ACCACCCTGACCTACGGCGTGCAGTGCTTCAGCCGCTACCCCGACCACATGAAGCAGCACGACTTCTTCAAGTCCGCCATGCCCGAAGGCTACG-CCAGGAGCGCACCATCTTCTTCAAGGACGACGGCAACTACAAGACCCGCGCCGAGGTGAAGTTCGAGGGCGACACCCTGGTGAACCGCATCGAGCTGAAGGGCATCGACTTCAAGGAGGACGGCAACATCCTGGGGCACAAGCTGGAGTACAACTAC	436	436	349	80.04	Indel:-1
CiU6.4-70	T35-1	ACCACCCTGACCTACGGCGTGCAGTGCTTCAGCCGCTACCCCGACCACATGAAGCAGCACGACTTCTTCAAGTCCGCCATGCCCGAAGGCTACGTCCAGGAGCGCACCATCTTCTTCAAGGACGACGGCAACTACAAGACCCGCGCCGAGGTGAAGTTCGAGGGCGACACCCTGGTGAACCGCATCGAGCTGAAGGGCATCGACTTCAAGGAGGACGGCAACATCCTGGGGCACAAGCTGGAGTACAACTA	971	971	862	88.78	WT_like
CiU6.4-70	T35-4	ACCACCCTGACCTACGGCGTGCAGTGCTTCAGCCGCTACCCCGACCACATGAAGCAGCACGACTTCTTCAAGTCCGCCATGCCCGAAGGCT----CCAGGAGCGCACCATCTTCTTCAAGGACGACGGCAACTACAAGACCCGCGCCGAGGTGAAGTTCGAGGGCGACACCCTGGTGAACCGCATCGAGCTGAAGGGCATCGACTTCAAGGAGGACGGCAACATCCTGGGGCACAAGCTGGAGTACAACTACAAC	325	325	315	96.92	Indel:-4
CiU6.6-70	T5-2-1	ACCACCCTGACCTACGGCGTGCAGTGCTTCAGCCGCTACCCCGACCACATGAAGCAGCACGACTTCTTCAAGTCCGCCATGCCCGAAGGCTACGTCCAGGAGCGCACCATCTTCTTCAAGGACGACGGCAACTACAAGACCCGCGCCGAGGTGAAGTTCGAGGGCGACACCCTGGTGAACCGCATCGAGCTGAAGGGCATCGACTTCAAGGAGGACGGCAACATCCTGGGGCACAAGCTGGAGTACAACTA	1269	1269	1176	92.68	WT_like
CiU6.6-70	T5-3-2	ACCACCCTGACCTACGGCGTGCAGTGCTTCAGCCGCTACCCCGACCACATGAAGCAGCACGACTTCTTCAAGTCCGCCATGCCCGAAGGC------CAGGAGCGCACCATCTTCTTCAAGGACGACGGCAACTACAAGACCCGCGCCGAGGTGAAGTTCGAGGGCGACACCCTGGTGAACCGCATCGAGCTGAAGGGCATCGACTTCAAGGAGGACGGCAACATCCTGGGGCACAAGCTGGAGTACAACTACAACAG	674	674	486	72.1	Indel:-6
CiU6.6-70	T5-9	ACCACCCTGACCTACGGCGTGCAGTGCTTCAGCCGCTACCCCGACCACATGAAGCAGCACGACTTCTTCAAGTCCGCCATGCCCGAAGGCTACGATCCAGGAGCGCACCATCTTCTTCAAGGACGACGGCAACTACAAGACCCGCGCCGAGGTGAAGTTCGAGGGCGACACCCTGGTGAACCGCATCGAGCTGAAGGGCATCGACTTCAAGGAGGACGGCAACATCCTGGGGCACAAGCTGGAGTACAACT	2684	2684	2523	94	Indel:+1
CiU6.6-70	T5-10	ACCACCCTGACCTACGGCGTGCAGTGCTTCAGCCGCTACCCCGACCACATGAAGCAGCACGACTTCTTCAAGTCCGCCATGCCCGAAGGCTACGTTCCAGGAGCGCACCATCTTCTTCAAGGACGACGGCAACTACAAGACCCGCGCCGAGGTGAAGTTCGAGGGCGACACCCTGGTGAACCGCATCGAGCTGAAGGGCATCGACTTCAAGGAGGACGGCAACATCCTGGGGCACAAGCTGGAGTACAACT	2711	2711	2377	87.67	Indel:+1
CiU6.6-70	T5-11	ACCACCCTGACCTACGGCGTGCAGTGCTTCAGCCGCTACCCCGACCACATGAAGCAGCACGACTTCTTCAAGTCCGCCATGCCCGAA-------TCCAGGAGCGCACCATCTTCTTCAAGGACGACGGCAACTACAAGACCCGCGCCGAGGTGAAGTTCGAGGGCGACACCCTGGTGAACCGCATCGAGCTGAAGGGCATCGACTTCAAGGAGGACGGCAACATCCTGGGGCACAAGCTGGAGTACAACTACAACAGC	2434	2434	2153	88.45	Indel:-7
CiU6.6-70	T5-12	ACCACCCTGACCTACGGCGTGCAGTGCTTCAGCCGCTACCCCGACCACATGAAGCAGCACGACTTCTTCAAGTCCGCCATGCCCGAAGGCTACG-CCAGGAGCGCACCATCTTCTTCAAGGACGACGGCAACTACAAGACCCGCGCCGAGGTGAAGTTCGAGGGCGACACCCTGGTGAACCGCATCGAGCTGAAGGGCATCGACTTCAAGGAGGACGGCAACATCCTGGGGCACAAGCTGGAGTACAACTAC	3890	3890	3746	96.29	Indel:-1
CiU6.6-70	T29-5	ACCACCCTGACCTACGGCGTGCAGTGCTTCAGCCGCTACCCCGACCACATGAAGCAGCACGACTTCTTCAAGTCCGCCATGCCCGAAGGCTACGTCCAGGAGCGCACCATCTTCTTCAAGGACGACGGCAACTACAAGACCCGCGCCGAGGTGAAGTTCGAGGGCGACACCCTGGTGAACCGCATCGAGCTGAAGGGCATCGACTTCAAGGAGGACGGCAACATCCTGGGGCACAAGCTGGAGTACAACTA	359	359	267	74.38	WT_like
CiU6.6-70	T29-7	ACCACCCTGACCTACGGCGTGCAGTGCTTCAGCCGCTACCCCGACCACATGAAGCAGCACGACTTCTTCAAGTC--------------------TCCAGGAGCGCACCATCTTCTTCAAGGACGACGGCAACTACAAGACCCGCGCCGAGGTGAAGTTCGAGGGCGACACCCTGGTGAACCGCATCGAGCTGAAGGGCATCGACTTCAAGGAGGACGGCAACATCCTGGGGCACAAGCTGGAGTACAACTACAACAGCCACA	742	742	698	94.07	Indel:-20
CiU6.6c16-70	T13-2	ACCACCCTGACCTACGGCGTGCAGTGCTTCAGCCGCTACCCCGACCACATGAAGCAGCACGACTTCTTCAAGTCCGCCATGCCCGAAGGCTAC-TCCAGGAGCGCACCATCTTCTTCAAGGACGACGGCAACTACAAGACCCGCGCCGAGGTGAAGTTCGAGGGCGACACCCTGGTGAACCGCATCGAGCTGAAGGGCATCGACTTCAAGGAGGACGGCAACATCCTGGGGCACAAGCTGGAGTACAACTAC	905	905	879	97.12	Indel:-1
CiU6.6c16-70	T13-3	ACCACCCTGACCTACGGCGTGCAGTGCTTCAGCCGCTACCCCGACCACATGAAGCAGCACGACTTCTTCAAGTCCGCCATGCCCGAAGGCTAC-TCCAGGAGCGCACCATCTTCTTCAAGGACGACGGCAACTACAAGACCCGCGCCGAGGTGAAGTTCGAGGGCGACACCCTGGTGAACCGCATCGAGCTGAAGGGCATCGACTTCAAGGAGGACGGCAACATCCTGGGGCACAAGCTGGAGTACAACTAC	545	545	534	97.98	Indel:-1
CiU6.6c16-70	T13-4	ACCACCCTGACCTACGGCGTGCAGTGCTTCAGCCGCTACCCCGACCACATGAAGCAGCACGACTTCTTCAAGTCCGCCATGCCCGAAGGCTAC-TCCAGGAGCGCACCATCTTCTTCAAGGACGACGGCAACTACAAGACCCGCGCCGAGGTGAAGTTCGAGGGCGACACCCTGGTGAACCGCATCGAGCTGAAGGGCATCGACTTCAAGGAGGACGGCAACATCCTGGGGCACAAGCTGGAGTACAACTAC	1550	1550	563	36.32	Indel:-1
CiU6.6c16-70	T13-5	ACCACCCTGACCTACGGCGTGCAGTGCTTCAGCCGCTACCCCGACCACATGAAGCAGCACGACTTCTTCAAGTCCGCCATGCCCGAAGGCTAC-TCCAGGAGCGCACCATCTTCTTCAAGGACGACGGCAACTACAAGACCCGCGCCGAGGTGAAGTTCGAGGGCGACACCCTGGTGAACCGCATCGAGCTGAAGGGCATCGACTTCAAGGAGGACGGCAACATCCTGGGGCACAAGCTGGAGTACAACTAC	2044	2044	1931	94.47	Indel:-1
CiU6.6c16-70	T13-6	ACCACCCTGACCTACGGCGTGCAGTGCTTCAGCCGCTACCCCGACCACATGAAGCAGCACGACTTCTTCAAGTCCGCCATGCCCGAAGGCTACG-CCAGGAGCGCACCATCTTCTTCAAGGACGACGGCAACTACAAGACCCGCGCCGAGGTGAAGTTCGAGGGCGACACCCTGGTGAACCGCATCGAGCTGAAGGGCATCGACTTCAAGGAGGACGGCAACATCCTGGGGCACAAGCTGGAGTACAACTAC	2103	2103	1327	63.1	Indel:-1
CiU6.6c16-70	T13-7	ACCACCCTGACCTACGGCGTGCAGTGCTTCAGCCGCTACCCCGACCACATGAAGCAGCACGACTTCTTCAAGTCCGCCATGCCCGAAGGCTAC-TCCAGGAGCGCACCATCTTCTTCAAGGACGACGGCAACTACAAGACCCGCGCCGAGGTGAAGTTCGAGGGCGACACCCTGGTGAACCGCATCGAGCTGAAGGGCATCGACTTCAAGGAGGACGGCAACATCCTGGGGCACAAGCTGGAGTACAACTAC	1426	1426	446	31.27	Indel:-1
HbU6.2-70	T19-1	ACCACCCTGACCTACGGCGTGCAGTGCTTCAGCCGCTACCCCGACCACATGAAGCAGCACGACTTCTTCAAGTCCGCCATGCCCGAAGGCTACGTCCAGGAGCGCACCATCTTCTTCAAGGACGACGGCAACTACAAGACCCGCGCCGAGGTGAAGTTCGAGGGCGACACCCTGGTGAACCGCATCGAGCTGAAGGGCATCGACTTCAAGGAGGACGGCAACATCCTGGGGCACAAGCTGGAGTACAACTA	494	494	446	90.29	WT_like
HbU6.2-70	T19-2	ACCACCCTGACCTACGGCGTGCAGTGCTTCAGCCGCTACCCCGACCACATGAAGCAGCACGACTTCTTCAAGTCCGCCATGCCCGAAGGCTAC-TCCAGGAGCGCACCATCTTCTTCAAGGACGACGGCAACTACAAGACCCGCGCCGAGGTGAAGTTCGAGGGCGACACCCTGGTGAACCGCATCGAGCTGAAGGGCATCGACTTCAAGGAGGACGGCAACATCCTGGGGCACAAGCTGGAGTACAACTAC	957	957	323	33.75	Indel:-1
HbU6.2-70	T19-3	ACCACCCTGACCTACGGCGTGCAGTGCTTCAGCCGCTACCCCGACCACATGAAGCAGCACGACTTCTTCAAGTCCGCCATGCCCGAAGGCTACGTCCAGGAGCGCACCATCTTCTTCAAGGACGACGGCAACTACAAGACCCGCGCCGAGGTGAAGTTCGAGGGCGACACCCTGGTGAACCGCATCGAGCTGAAGGGCATCGACTTCAAGGAGGACGGCAACATCCTGGGGCACAAGCTGGAGTACAACTA	1250	1250	1186	94.88	WT_like
HbU6.2-70	T19-4	ACCACCCTGACCTACGGCGTGCAGTGCTTCAGCCGCTACCCCGACCACATGAAGCAGCACGACTTCTTCAAGTCCGCCATGCCCGAAGGCTACGTCCAGGAGCGCACCATCTTCTTCAAGGACGACGGCAACTACAAGACCCGCGCCGAGGTGAAGTTCGAGGGCGACACCCTGGTGAACCGCATCGAGCTGAAGGGCATCGACTTCAAGGAGGACGGCAACATCCTGGGGCACAAGCTGGAGTACAACTA	1644	1644	1545	93.98	WT_like
HbU6.2-70	T19-5	ACCACCCTGACCTACGGCGTGCAGTGCTTCAGCCGCTACCCCGACCACATGAAGCAGCACGACTTCTTCAAGTCCGCCATGCCCGAAGGCTACGTCCAGGAGCGCACCATCTTCTTCAAGGACGACGGCAACTACAAGACCCGCGCCGAGGTGAAGTTCGAGGGCGACACCCTGGTGAACCGCATCGAGCTGAAGGGCATCGACTTCAAGGAGGACGGCAACATCCTGGGGCACAAGCTGGAGTACAACTA	1080	1080	1032	95.56	WT_like
HbU6.2-70	T19-6	ACCACCCTGACCTACGGCGTGCAGTGCTTCAGCCGCTACCCCGACCACATGAAGCAGCACGACTTCTTCAAGTCCGCCATGCCCGAAGGCTACGTCCAGGAGCGCACCATCTTCTTCAAGGACGACGGCAACTACAAGACCCGCGCCGAGGTGAAGTTCGAGGGCGACACCCTGGTGAACCGCATCGAGCTGAAGGGCATCGACTTCAAGGAGGACGGCAACATCCTGGGGCACAAGCTGGAGTACAACTA	1209	1209	1117	92.4	WT_like
HbU6.2-70	T19-7	ACCACCCTGACCTACGGCGTGCAGTGCTTCAGCCGCTACCCCGACCACATGAAGCAGCACGACTTCTTCAAGTCCGCCATGCCCGAAGGCTACGTCCAGGAGCGCACCATCTTCTTCAAGGACGACGGCAACTACAAGACCCGCGCCGAGGTGAAGTTCGAGGGCGACACCCTGGTGAACCGCATCGAGCTGAAGGGCATCGACTTCAAGGAGGACGGCAACATCCTGGGGCACAAGCTGGAGTACAACTA	9154	9154	7145	78.06	WT_like
HbU6.2-70	T19-8	ACCACCCTGACCTACGGCGTGCAGTGCTTCAGCCGCTACCCCGACCACATGAAGCAGCACGACTTCTTCAAGTCCGCCATGCCCGAAGGCTACGTCCAGGAGCGCACCATCTTCTTCAAGGACGACGGCAACTACAAGACCCGCGCCGAGGTGAAGTTCGAGGGCGACACCCTGGTGAACCGCATCGAGCTGAAGGGCATCGACTTCAAGGAGGACGGCAACATCCTGGGGCACAAGCTGGAGTACAACTA	723	723	557	77.05	WT_like
HbU6.2-70	T19-9	ACCACCCTGACCTACGGCGTGCAGTGCTTCAGCCGCTACCCCGACCACATGAAGCAGCACGACTTCTTCAAGTCCGCCATGCCCGAAGGCTACGTCCAGGAGCGCACCATCTTCTTCAAGGACGACGGCAACTACAAGACCCGCGCCGAGGTGAAGTTCGAGGGCGACACCCTGGTGAACCGCATCGAGCTGAAGGGCATCGACTTCAAGGAGGACGGCAACATCCTGGGGCACAAGCTGGAGTACAACTA	1382	1382	1095	79.24	WT_like
HbU6.2-70	T19-15	ACCACCCTGACCTACGGCGTGCAGTGCTTCAGCCGCTACCCCGACCACATGAAGCAGCACGACTTCTTCAAGTCCGCCATGCCCGAAGGCTACGTCCAGGAGCGCACCATCTTCTTCAAGGACGACGGCAACTACAAGACCCGCGCCGAGGTGAAGTTCGAGGGCGACACCCTGGTGAACCGCATCGAGCTGAAGGGCATCGACTTCAAGGAGGACGGCAACATCCTGGGGCACAAGCTGGAGTACAACTA	1204	1204	1133	94.11	WT_like
HbU6.2m1-70	T43-1	ACCACCCTGACCTACGGCGTGCAGTGCTTCAGCCGCTACCCCGACCACATGAAGCAGCACGACTTCTTCAAGTCCGCCATGCCCGA--------TCCAGGAGCGCACCATCTTCTTCAAGGACGACGGCAACTACAAGACCCGCGCCGAGGTGAAGTTCGAGGGCGACACCCTGGTGAACCGCATCGAGCTGAAGGGCATCGACTTCAAGGAGGACGGCAACATCCTGGGGCACAAGCTGGAGTACAACTACAACAGCC	445	445	441	99.1	Indel:-8
HbU6.2m1-70	T43-2	ACCACCCTGACCTACGGCGTGCAGTGCTTCAGCCGCTACCCCGACCACATGAAGCAGCACGACTTCTTCAAGTCCGCCATGCCCGA--------TCCAGGAGCGCACCATCTTCTTCAAGGACGACGGCAACTACAAGACCCGCGCCGAGGTGAAGTTCGAGGGCGACACCCTGGTGAACCGCATCGAGCTGAAGGGCATCGACTTCAAGGAGGACGGCAACATCCTGGGGCACAAGCTGGAGTACAACTACAACAGCC	590	590	577	97.79	Indel:-8
HbU6.2m1-70	T43-3	ACCACCCTGACCTACGGCGTGCAGTGCTTCAGCCGCTACCCCGACCACATGAAGCAGCACGACTTCTTCAAGTCCGCCATGCCCGA--------TCCAGGAGCGCACCATCTTCTTCAAGGACGACGGCAACTACAAGACCCGCGCCGAGGTGAAGTTCGAGGGCGACACCCTGGTGAACCGCATCGAGCTGAAGGGCATCGACTTCAAGGAGGACGGCAACATCCTGGGGCACAAGCTGGAGTACAACTACAACAGCC	647	647	638	98.6	Indel:-8
HbU6.2m1-70	T43-4	ACCACCCTGACCTACGGCGTGCAGTGCTTCAGCCGCTACCCCGACCACATGAAGCAGCACGACTTCTTCAAGTCCGCCATGCCCGAAGGCT---TCCAGGAGCGCACCATCTTCTTCAAGGACGACGGCAACTACAAGACCCGCGCCGAGGTGAAGTTCGAGGGCGACACCCTGGTGAACCGCATCGAGCTGAAGGGCATCGACTTCAAGGAGGACGGCAACATCCTGGGGCACAAGCTGGAGTACAACTACAA	1382	1382	1345	97.32	Indel:-3
HbU6.2m1-70	T43-9	ACCACCCTGACCTACGGCGTGCAGTGCTTCAGCCGCTACCCCGACCACATGAAGCAGCACGACTTCTTCAAGTCCGCCATGCCCGAAGGCTACGTCCAGGAGCGCACCATCTTCTTCAAGGACGACGGCAACTACAAGACCCGCGCCGAGGTGAAGTTCGAGGGCGACACCCTGGTGAACCGCATCGAGCTGAAGGGCATCGACTTCAAGGAGGACGGCAACATCCTGGGGCACAAGCTGGAGTACAACTA	730	730	604	82.74	WT_like
HbU6.2m1-70	T43-16	ACCACCCTGACCTACGGCGTGCAGTGCTTCAGCCGCTACCCCGACCACATGAAGCAGCACGACTTCTTCAAGTCCGCCATGCCCGAAGGCTACGTCCAGGAGCGCACCATCTTCTTCAAGGACGACGGCAACTACAAGACCCGCGCCGAGGTGAAGTTCGAGGGCGACACCCTGGTGAACCGCATCGAGCTGAAGGGCATCGACTTCAAGGAGGACGGCAACATCCTGGGGCACAAGCTGGAGTACAACTA	3862	3862	3144	81.41	WT_like
HbU6.2m1-70	T43-25	ACCACCCTGACCTACGGCGTGCAGTGCTTCAGCCGCTACCCCGACCACATGAAGCAGCACGACTTCTTCAAGTCCGCCATGCCCGAAGGCTAC-TCCAGGAGCGCACCATCTTCTTCAAGGACGACGGCAACTACAAGACCCGCGCCGAGGTGAAGTTCGAGGGCGACACCCTGGTGAACCGCATCGAGCTGAAGGGCATCGACTTCAAGGAGGACGGCAACATCCTGGGGCACAAGCTGGAGTACAACTAC	756	756	596	78.83	Indel:-1
HbU6.2m1-70	T43-27	ACCACCCTGACCTACGGCGTGCAGTGCTTCAGCCGCTACCCCGACCACATGAAGCAGCACGACTTCTTCAAGTCCGCCATGCCCGAAGGCTAC-TCCAGGAGCGCACCATCTTCTTCAAGGACGACGGCAACTACAAGACCCGCGCCGAGGTGAAGTTCGAGGGCGACACCCTGGTGAACCGCATCGAGCTGAAGGGCATCGACTTCAAGGAGGACGGCAACATCCTGGGGCACAAGCTGGAGTACAACTAC	288	288	231	80.2	Indel:-1
HbU6.2m1-70	T43-29c	ACCACCCTGACCTACGGCGTGCAGTGCTTCAGCCGCTACCCCGACCACATGAAGCAGCACGACTTCTTCAAGTCCGCCATGCCCGAAGGCTACGGTCCAGGAGCGCACCATCTTCTTCAAGGACGACGGCAACTACAAGACCCGCGCCGAGGTGAAGTTCGAGGGCGACACCCTGGTGAACCGCATCGAGCTGAAGGGCATCGACTTCAAGGAGGACGGCAACATCCTGGGGCACAAGCTGGAGTACAACT	2887	2887	1560	54.03	Indel:+1
HbU6.2m1-70	T43-30	ACCACCCTGACCTACGGCGTGCAGTGCTTCAGCCGCTACCCCGACCACATGAAGCAGCACGACTTCTTCAAGTCCGCCATGCCCGAAGGCTAC-TCCAGGAGCGCACCATCTTCTTCAAGGACGACGGCAACTACAAGACCCGCGCCGAGGTGAAGTTCGAGGGCGACACCCTGGTGAACCGCATCGAGCTGAAGGGCATCGACTTCAAGGAGGACGGCAACATCCTGGGGCACAAGCTGGAGTACAACTAC	2467	2467	2411	97.73	Indel:-1
HbU6.2m1-70	T43-31	ACCACCCTGACCTACGGCGTGCAGTGCTTCAGCCGCTACCCCGACCACATGAAGCAGCACGACTTCTTCAAGTCCGCCATGCCCGAAGGCTACGTCCAGGAGCGCACCATCTTCTTCAAGGACGACGGCAACTACAAGACCCGCGCCGAGGTGAAGTTCGAGGGCGACACCCTGGTGAACCGCATCGAGCTGAAGGGCATCGACTTCAAGGAGGACGGCAACATCCTGGGGCACAAGCTGGAGTACAACTA	2157	2157	1947	90.27	WT_like
HbU6.2m1-70	T43-32	ACCACCCTGACCTACGGCGTGCAGTGCTTCAGCCGCTACCCCGACCACATGAAGCAGCACGACTTCTTCAAGTCCGCCATGCCCGAAGGCTAT-TCCAGGAGCGCACCATCTTCTTCAAGGACGACGGCAACTACAAGACCCGCGCCGAGGTGAAGTTCGAGGGCGACACCCTGGTGAACCGCATCGAGCTGAAGGGCATCGACTTCAAGGAGGACGGCAACATCCTGGGGCACAAGCTGGAGTACAACTAC	2065	2065	1615	78.2	Indel:-1
HbU6.2m1-70	T43-35	ACCACCCTGACCTACGGCGTGCAGTGCTTCAGCCGCTACCCCGACCACATGAAGCAGCACGACTTCTTCAAGTCCGCCATGCCCGAAGGCTAT-TCCAGGAGCGCACCATCTTCTTCAAGGACGACGGCAACTACAAGACCCGCGCCGAGGTGAAGTTCGAGGGCGACACCCTGGTGAACCGCATCGAGCTGAAGGGCATCGACTTCAAGGAGGACGGCAACATCCTGGGGCACAAGCTGGAGTACAACTAC	624	624	604	96.79	Indel:-1
HbU6.2m1-70	T43-39	ACCACCCTGACCTACGGCGTGCAGTGCTTCAGCCGCTACCCCGACCACATGAAGCAGCACGACTTCTTCAAGTCCGCCATGCCCGAAGGCTAC-TCCAGGAGCGCACCATCTTCTTCAAGGACGACGGCAACTACAAGACCCGCGCCGAGGTGAAGTTCGAGGGCGACACCCTGGTGAACCGCATCGAGCTGAAGGGCATCGACTTCAAGGAGGACGGCAACATCCTGGGGCACAAGCTGGAGTACAACTAC	1138	1138	488	42.88	Indel:-1
HbU6.2m1-70	T43-40	ACCACCCTGACCTACGGCGTGCAGTGCTTCAGCCGCTACCCCGACCACATGAAGCAGCACGACTTCTTCAAGTCCGCCATGCCCGAAGGCTACGTCCAGGAGCGCACCATCTTCTTCAAGGACGACGGCAACTACAAGACCCGCGCCGAGGTGAAGTTCGAGGGCGACACCCTGGTGAACCGCATCGAGCTGAAGGGCATCGACTTCAAGGAGGACGGCAACATCCTGGGGCACAAGCTGGAGTACAACTA	607	607	483	79.58	WT_like
HbU6.2m1-70	T43-62	ACCACCCTGACCTACGGCGTGCAGTGCTTCAGCCGCTACCCCGACCACATGAAGCAGCACGACTTCTTCAAGTCCGCCATGCCCGAAGGCTAC-TCCAGGAGCGCACCATCTTCTTCAAGGACGACGGCAACTACAAGACCCGCGCCGAGGTGAAGTTCGAGGGCGACACCCTGGTGAACCGCATCGAGCTGAAGGGCATCGACTTCAAGGAGGACGGCAACATCCTGGGGCACAAGCTGGAGTACAACTAC	1173	1173	462	39.38	Indel:-1
HbU6.2m3-70	T41-1	ACCACCCTGACCTACGGCGTGCAGTGCTTCAGCCGCTACCCCGACCACATGAAGCAGCACGACTTCTTCAAGTCCGCCATGCCCGAAGGCTACGTCCAGGAGCGCACCATCTTCTTCAAGGACGACGGCAACTACAAGACCCGCGCCGAGGTGAAGTTCGAGGGCGACACCCTGGTGAACCGCATCGAGCTGAAGGGCATCGACTTCAAGGAGGACGGCAACATCCTGGGGCACAAGCTGGAGTACAACTA	315	315	295	93.66	WT_like
HbU6.2m3-70	T41-2	ACCACCCTGACCTACGGCGTGCAGTGCTTCAGCCGCTACCCCGACCACATGAAGCAGCACGACTTCTTCAAGTCCGCCATGCCCGAAGGCTACGTCCAGGAGCGCACCATCTTCTTCAAGGACGACGGCAACTACAAGACCCGCGCCGAGGTGAAGTTCGAGGGCGACACCCTGGTGAACCGCATCGAGCTGAAGGGCATCGACTTCAAGGAGGACGGCAACATCCTGGGGCACAAGCTGGAGTACAACTA	99	99	94	94.95	WT_like
HbU6.2m3-70	T41-3	ACCACCCTGACCTACGGCGTGCAGTGCTTCAGCCGCTACCCCGACCACATGAAGCAGCACGACTTCTTCAAGTCCGCCATGCCCGAAGGCTACGTCCAGGAGCGCACCATCTTCTTCAAGGACGACGGCAACTACAAGACCCGCGCCGAGGTGAAGTTCGAGGGCGACACCCTGGTGAACCGCATCGAGCTGAAGGGCATCGACTTCAAGGAGGACGGCAACATCCTGGGGCACAAGCTGGAGTACAACTA	355	355	299	84.23	WT_like
HbU6.2m3-70	T41-18	ACCACCCTGACCTACGGCGTGCAGTGCTTCAGCCGCTACCCCGACCACATGAAGCAGCACGACTTCTTCAAGTCCGCCATGCCCGAAGGCTACGTCCAGGAGCGCACCATCTTCTTCAAGGACGACGGCAACTACAAGACCCGCGCCGAGGTGAAGTTCGAGGGCGACACCCTGGTGAACCGCATCGAGCTGAAGGGCATCGACTTCAAGGAGGACGGCAACATCCTGGGGCACAAGCTGGAGTACAACTA	1056	1056	903	85.52	WT_like
HbU6.2m3-70	T41-21	ACCACCCTGACCTACGGCGTGCAGTGCTTCAGCCGCTACCCCGACCACATGAAGCAGCACGACTTCTTCAAGTCCGCCATGCCCGAAGGCTACGTCCAGGAGCGCACCATCTTCTTCAAGGACGACGGCAACTACAAGACCCGCGCCGAGGTGAAGTTCGAGGGCGACACCCTGGTGAACCGCATCGAGCTGAAGGGCATCGACTTCAAGGAGGACGGCAACATCCTGGGGCACAAGCTGGAGTACAACTA	1085	1085	781	71.99	WT_like
HbU6.2m3-70	T41-24	ACCACCCTGACCTACGGCGTGCAGTGCTTCAGCCGCTACCCCGACCACATGAAGCAGCACGACTTCTTCAAGTCCGCCATGCCCGAAGGCTACGATCCAGGAGCGCACCATCTTCTTCAAGGACGACGGCAACTACAAGACCCGCGCCGAGGTGAAGTTCGAGGGCGACACCCTGGTGAACCGCATCGAGCTGAAGGGCATCGACTTCAAGGAGGACGGCAACATCCTGGGGCACAAGCTGGAGTACAACT	3252	3252	1678	51.59	Indel:+1
HbU6.2m3-70	T41-27	ACCACCCTGACCTACGGCGTGCAGTGCTTCAGCCGCTACCCCGACCACATGAAGCAGCACGACTTCTTCAAGTCCGCCATGCCCGAAGGCTACGTCCAGGAGCGCACCATCTTCTTCAAGGACGACGGCAACTACAAGACCCGCGCCGAGGTGAAGTTCGAGGGCGACACCCTGGTGAACCGCATCGAGCTGAAGGGCATCGACTTCAAGGAGGACGGCAACATCCTGGGGCACAAGCTGGAGTACAACTA	1744	1744	1533	87.91	WT_like
HbU6.2m3-70	T41-36	ACCACCCTGACCTACGGCGTGCAGTGCTTCAGCCGCTACCCCGACCACATGAAGCAGCACGACTTCTTCAAGTCCGCCATGCCCGAAGGCTACGTCCAGGAGCGCACCATCTTCTTCAAGGACGACGGCAACTACAAGACCCGCGCCGAGGTGAAGTTCGAGGGCGACACCCTGGTGAACCGCATCGAGCTGAAGGGCATCGACTTCAAGGAGGACGGCAACATCCTGGGGCACAAGCTGGAGTACAACTA	531	531	480	90.4	WT_like
HbU6.2m3-70	T45-1	ACCACCCTGACCTACGGCGTGCAGTGCTTCAGCCGCTACCCCGACCACATGAAGCAGCACGACTTCTTCAAGTCCGCCATGCCCGAAGGCTACGTCCAGGAGCGCACCATCTTCTTCAAGGACGACGGCAACTACAAGACCCGCGCCGAGGTGAAGTTCGAGGGCGACACCCTGGTGAACCGCATCGAGCTGAAGGGCATCGACTTCAAGGAGGACGGCAACATCCTGGGGCACAAGCTGGAGTACAACTA	2145	2145	2027	94.5	WT_like
HbU6.2m3-70	T45-2-1	ACCACCCTGACCTACGGCGTGCAGTGCTTCAGCCGCTACCCCGACCACATGAAGCAGCACGACTTCTTCAAGTCCGCCATGCCCGAAGGCTACGTCCAGGAGCGCACCATCTTCTTCAAGGACGACGGCAACTACAAGACCCGCGCCGAGGTGAAGTTCGAGGGCGACACCCTGGTGAACCGCATCGAGCTGAAGGGCATCGACTTCAAGGAGGACGGCAACATCCTGGGGCACAAGCTGGAGTACAACTA	3442	3442	3213	93.35	WT_like
HbU6.2m3-70	T45-3-2	ACCACCCTGACCTACGGCGTGCAGTGCTTCAGCCGCTACCCCGACCACATGAAGCAGCACGACTTCTTCAAGTCCGCCATGCCCGAAGGCTACGTCCAGGAGCGCACCATCTTCTTCAAGGACGACGGCAACTACAAGACCCGCGCCGAGGTGAAGTTCGAGGGCGACACCCTGGTGAACCGCATCGAGCTGAAGGGCATCGACTTCAAGGAGGACGGCAACATCCTGGGGCACAAGCTGGAGTACAACTA	687	687	616	89.67	WT_like
MdU3.1-70	T20-2	ACCACCCTGACCTACGGCGTGCAGTGCTTCAGCCGCTACCCCGACCACATGAAGCAGCACGACTTCTTCAAGTCCGCCATGCCCGAAGGCTAC-TCCAGGAGCGCACCATCTTCTTCAAGGACGACGGCAACTACAAGACCCGCGCCGAGGTGAAGTTCGAGGGCGACACCCTGGTGAACCGCATCGAGCTGAAGGGCATCGACTTCAAGGAGGACGGCAACATCCTGGGGCACAAGCTGGAGTACAACTAC	198	198	130	65.65	Indel:-1
MdU3.1-70	T20-3	ACCACCCTGACCTACGGCGTGCAGTGCTTCAGCCGCTACCCCGACCACATGAAGCAGCACGACTTCTTCAAGTCC----------------------AGGAGCGCACCATCTTCTTCAAGGACGACGGCAACTACAAGACCCGCGCCGAGGTGAAGTTCGAGGGCGACACCCTGGTGAACCGCATCGAGCTGAAGGGCATCGACTTCAAGGAGGACGGCAACATCCTGGGGCACAAGCTGGAGTACAACTACAACAGCCACA	603	603	589	97.67	Indel:-22
MdU3.1-70	T20-4	ACCACCCTGACCTACGGCGTGCAGTGCTTCAGCCGCTACCCCGACCACATGAAGCAGCACGACTTCTTCAAGTCCGCCATGCCCGAAGGCTAC-TCCAGGAGCGCACCATCTTCTTCAAGGACGACGGCAACTACAAGACCCGCGCCGAGGTGAAGTTCGAGGGCGACACCCTGGTGAACCGCATCGAGCTGAAGGGCATCGACTTCAAGGAGGACGGCAACATCCTGGGGCACAAGCTGGAGTACAACTAC	179	179	174	97.2	Indel:-1
MdU3.1-70	T20-5	ACCACCCTGACCTACGGCGTGCAGTGCTTCAGCCGCTACCCCGACCACATGAAGCAGCACGACTTCTTCAAGTCCGCCATGCCCGAAGGCTAC-TCCAGGAGCGCACCATCTTCTTCAAGGACGACGGCAACTACAAGACCCGCGCCGAGGTGAAGTTCGAGGGCGACACCCTGGTGAACCGCATCGAGCTGAAGGGCATCGACTTCAAGGAGGACGGCAACATCCTGGGGCACAAGCTGGAGTACAACTAC	1111	1111	933	83.97	Indel:-1
MdU3.1-70	T20-6	ACCACCCTGACCTACGGCGTGCAGTGCTTCAGCCGCTACCCCGACCACATGAAGCAGCACGACTTCTTCAAGTCCGCCATGCCCGAAGGCT----CCAGGAGCGCACCATCTTCTTCAAGGACGACGGCAACTACAAGACCCGCGCCGAGGTGAAGTTCGAGGGCGACACCCTGGTGAACCGCATCGAGCTGAAGGGCATCGACTTCAAGGAGGACGGCAACATCCTGGGGCACAAGCTGGAGTACAACTACAAC	1391	1391	1319	94.82	Indel:-4
MdU3.1-70	T20-8	ACCACCCTGACCTACGGCGTGCAGTGCTTCAGCCGCTACCCCGACCACATGAAGCAGCACGACTTCTTCAAGTCCGCCATGCCCGAAGGCTACGTCCAGGAGCGCACCATCTTCTTCAAGGACGACGGCAACTACAAGACCCGCGCCGAGGTGAAGTTCGAGGGCGACACCCTGGTGAACCGCATCGAGCTGAAGGGCATCGACTTCAAGGAGGACGGCAACATCCTGGGGCACAAGCTGGAGTACAACTA	1091	1091	802	73.52	WT_like
MdU3.1-70	T20-12	ACCACCCTGACCTACGGCGTGCAGTGCTTCAGCCGCTACCCCGACCACATGAAGCAGCACGACTTCTTCAAGTCCGCCATGCCCGAAGGCTAC-TCCAGGAGCGCACCATCTTCTTCAAGGACGACGGCAACTACAAGACCCGCGCCGAGGTGAAGTTCGAGGGCGACACCCTGGTGAACCGCATCGAGCTGAAGGGCATCGACTTCAAGGAGGACGGCAACATCCTGGGGCACAAGCTGGAGTACAACTAC	666	666	643	96.54	Indel:-1
MdU3.1-70	T20-13	ACCACCCTGACCTACGGCGTGCAGTGCTTCAGCCGCTACCCCGACCACATGAAGCAGCACGACTTCTTCAAGTCCGCCATGCCCGAAGGCTAC-TCCAGGAGCGCACCATCTTCTTCAAGGACGACGGCAACTACAAGACCCGCGCCGAGGTGAAGTTCGAGGGCGACACCCTGGTGAACCGCATCGAGCTGAAGGGCATCGACTTCAAGGAGGACGGCAACATCCTGGGGCACAAGCTGGAGTACAACTAC	419	419	403	96.18	Indel:-1
MdU3.1-70	T20-19	ACCACCCTGACCTACGGCGTGCAGTGCTTCAGCCGCTACCCCGACCACATGAAGCAGCACGACTTCTTCAAGTCCGCCATGCCCGAA-------TCCAGGAGCGCACCATCTTCTTCAAGGACGACGGCAACTACAAGACCCGCGCCGAGGTGAAGTTCGAGGGCGACACCCTGGTGAACCGCATCGAGCTGAAGGGCATCGACTTCAAGGAGGACGGCAACATCCTGGGGCACAAGCTGGAGTACAACTACAACAGC	526	526	460	87.45	Indel:-7
MdU6.1-70	T2-1	ACCACCCTGACCTACGGCGTGCAGTGCTTCAGCCGCTACCCCGACCACATGAAGCAGCACGACTTCTTCAAGTCCGCCATGCCCGAA-------TCCAGGAGCGCACCATCTTCTTCAAGGACGACGGCAACTACAAGACCCGCGCCGAGGTGAAGTTCGAGGGCGACACCCTGGTGAACCGCATCGAGCTGAAGGGCATCGACTTCAAGGAGGACGGCAACATCCTGGGGCACAAGCTGGAGTACAACTACAACAGC	3087	3087	2319	75.12	Indel:-7
MdU6.1-70	T2-5	ACCACCCTGACCTACGGCGTGCAGTGCTTCAGCCGCTACCCCGACCACATGAAGCAGCACGACTTCTTCAAGTCCGCCATGCCCGAA-------TCCAGGAGCGCACCATCTTCTTCAAGGACGACGGCAACTACAAGACCCGCGCCGAGGTGAAGTTCGAGGGCGACACCCTGGTGAACCGCATCGAGCTGAAGGGCATCGACTTCAAGGAGGACGGCAACATCCTGGGGCACAAGCTGGAGTACAACTACAACAGC	10213	10213	3094	30.29	Indel:-7
MdU6.1-70	T2-6	ACCACCCTGACCTACGGCGTGCAGTGCTTCAGCCGCTACCCCGACCACATGAAGCAGCACGACTTCTTCAAGTCCGCCATGCCCGAAGG--------------------------------ACGACGGCAACTACAAGACCCGCGCCGAGGTGAAGTTCGAGGGCGACACCCTGGTGAACCGCATCGAGCTGAAGGGCATCGACTTCAAGGAGGACGGCAACATCCTGGGGCACAAGCTGGAGTACAACTACAACAGCCACA	81	81	57	70.37	Indel:-32
MdU6.1-70	T2-7	ACCACCCTGACCTACGGCGTGCAGTGCTTCAGCCGCTACCCCGACCACATGAAGCAGCACGACTTCTTCAAGTCCGCCATGCCCGAAGGCTACGTCCAGGAGCGCACCATCTTCTTCAAGGACGACGGCAACTACAAGACCCGCGCCGAGGTGAAGTTCGAGGGCGACACCCTGGTGAACCGCATCGAGCTGAAGGGCATCGACTTCAAGGAGGACGGCAACATCCTGGGGCACAAGCTGGAGTACAACTA	1206	1206	984	81.6	WT_like
MdU6.1-70	T2-8	ACCACCCTGACCTACGGCGTGCAGTGCTTCAGCCGCTACCCCGACCACATGAAGCAGCACGACTTCTTCAAGTCCGCCATGCCCGAAGGCTACGATCCAGGAGCGCACCATCTTCTTCAAGGACGACGGCAACTACAAGACCCGCGCCGAGGTGAAGTTCGAGGGCGACACCCTGGTGAACCGCATCGAGCTGAAGGGCATCGACTTCAAGGAGGACGGCAACATCCTGGGGCACAAGCTGGAGTACAACT	3094	3094	2935	94.86	Indel:+1
MdU6.1-70	T2-9	ACCACCCTGACCTACGGCGTGCAGTGCTTCAGCCGCTACCCCGACCACATGAAGCAGCACGACTTCTTCAAGTCCGCCATGCCCGAAGGCTA--TCCAGGAGCGCACCATCTTCTTCAAGGACGACGGCAACTACAAGACCCGCGCCGAGGTGAAGTTCGAGGGCGACACCCTGGTGAACCGCATCGAGCTGAAGGGCATCGACTTCAAGGAGGACGGCAACATCCTGGGGCACAAGCTGGAGTACAACTACA	4718	4718	4454	94.4	Indel:-2
MdU6.1-70	T2-9b	ACCACCCTGACCTACGGCGTGCAGTGCTTCAGCCGCTACCCCGACCACATGAAGCAGCACGACTTCTTCAAGTCCGCCATGCCCGAAGGCTAC-TCCAGGAGCGCACCATCTTCTTCAAGGACGACGGCAACTACAAGACCCGCGCCGAGGTGAAGTTCGAGGGCGACACCCTGGTGAACCGCATCGAGCTGAAGGGCATCGACTTCAAGGAGGACGGCAACATCCTGGGGCACAAGCTGGAGTACAACTAC	2826	2826	2591	91.68	Indel:-1
MdU6.1-70	T2-11	ACCACCCTGACCTACGGCGTGCAGTGCTTCAGCCGCTACCCCGACCACATGAAGCAGCACGACTTCTTCAAGTCCGCCATGCCCGAAGGCTA--TCCAGGAGCGCACCATCTTCTTCAAGGACGACGGCAACTACAAGACCCGCGCCGAGGTGAAGTTCGAGGGCGACACCCTGGTGAACCGCATCGAGCTGAAGGGCATCGACTTCAAGGAGGACGGCAACATCCTGGGGCACAAGCTGGAGTACAACTACA	1617	1617	1469	90.84	Indel:-2
MdU6.1-70	T2-12	ACCACCCTGACCTACGGCGTGCAGTGCTTCAGCCGCTACCCCGACCACATGAAGCAGCACGACTTCTTCAAGTCCGCCATGCCCGAAGGCTAC-TCCAGGAGCGCACCATCTTCTTCAAGGACGACGGCAACTACAAGACCCGCGCCGAGGTGAAGTTCGAGGGCGACACCCTGGTGAACCGCATCGAGCTGAAGGGCATCGACTTCAAGGAGGACGGCAACATCCTGGGGCACAAGCTGGAGTACAACTAC	9184	9184	9008	98.08	Indel:-1
MdU6.1-70	T2-12b	ACCACCCTGACCTACGGCGTGCAGTGCTTCAGCCGCTACCCCGACCACATGAAGCA-----------------------------------------------GCACCATCTTCTTCAAGGACGACGGCAACTACAAGACCCGCGCCGAGGTGAAGTTCGAGGGCGACACCCTGGTGAACCGCATCGAGCTGAAGGGCATCGACTTCAAGGAGGACGGCAACATCCTGGGGCACAAGCTGGAGTACAACTACAACAGCCACA	5673	5673	5080	89.54	Indel:-47
MdU6.1-70	T2-13	ACCACCCTGACCTACGGCGTGCAGTGCTTCAGCCGCTACCCCGACCACATGAAGCAGCACGACTTCTTCAAGTCCGCCATGCCCGAAGGCTACGATCCAGGAGCGCACCATCTTCTTCAAGGACGACGGCAACTACAAGACCCGCGCCGAGGTGAAGTTCGAGGGCGACACCCTGGTGAACCGCATCGAGCTGAAGGGCATCGACTTCAAGGAGGACGGCAACATCCTGGGGCACAAGCTGGAGTACAACT	7805	7805	6078	77.87	Indel:+1
MdU6.1-70	T2-14	ACCACCCTGACCTACGGCGTGCAGTGCTTCAGCCGCTACCCCGACCACATGAAGCAGCACGACTTCTTCAAGTCCGCCATGCCCGAAGGCTAC-TCCAGGAGCGCACCATCTTCTTCAAGGACGACGGCAACTACAAGACCCGCGCCGAGGTGAAGTTCGAGGGCGACACCCTGGTGAACCGCATCGAGCTGAAGGGCATCGACTTCAAGGAGGACGGCAACATCCTGGGGCACAAGCTGGAGTACAACTAC	769	769	472	61.37	Indel:-1
MdU6.1-70	T2-15-r	ACCACCCTGACCTACGGCGTGCAGTGCTTCAGCCGCTA--------------------------------------------------------TCCAGGAGCGCACCATCTTCTTCAAGGACGACGGCAACTACAAGACCCGCGCCGAGGTGAAGTTCGAGGGCGACACCCTGGTGAACCGCATCGAGCTGAAGGGCATCGACTTCAAGGAGGACGGCAACATCCTGGGGCACAAGCTGGAGTACAACTACAACAGCCAC	1260	1260	490	38.88	Indel:-56
MdU6.1-70	T2-16-1	ACCACCCTGACCTACGGCGTGCAGTGCTTCAGCCGCTACCCCGACCACATGAAGCAGCACGACTTCTTCAAGTCCGCCATGCCCGAAGGCTAC-TCCAGGAGCGCACCATCTTCTTCAAGGACGACGGCAACTACAAGACCCGCGCCGAGGTGAAGTTCGAGGGCGACACCCTGGTGAACCGCATCGAGCTGAAGGGCATCGACTTCAAGGAGGACGGCAACATCCTGGGGCACAAGCTGGAGTACAACTAC	6666	6666	4911	73.67	Indel:-1
MdU6.1-70	T2-17	ACCACCCTGACCTACGGCGTGCAGTGCTTCAGCCGCTACCCCGACCACATGAAGCAGCACGACTTCTTCAAGTCCGCCATGCCCGAAGGCTAC-TCCAGGAGCGCACCATCTTCTTCAAGGACGACGGCAACTACAAGACCCGCGCCGAGGTGAAGTTCGAGGGCGACACCCTGGTGAACCGCATCGAGCTGAAGGGCATCGACTTCAAGGAGGACGGCAACATCCTGGGGCACAAGCTGGAGTACAACTAC	1077	1077	726	67.4	Indel:-1
MdU6.1-70	T2-19	ACCACCCTGACCTACGGCGTGCAGTGCTTCAGCCGCTACCCCGACCACATGAAGCAGCACGACTTCTTCAAGTCCGCCATGCCCGAAGGCTACGTCCAGGAGCGCACCATCTTCTTCAAGGACGACGGCAACTACAAGACCCGCGCCGAGGTGAAGTTCGAGGGCGACACCCTGGTGAACCGCATCGAGCTGAAGGGCATCGACTTCAAGGAGGACGGCAACATCCTGGGGCACAAGCTGGAGTACAACTA	120	120	112	93.34	WT_like
MdU6.1-70	T2-20	ACCACCCTGACCTACGGCGTGCAGTGCTTCAGCCGCTACCCCGACCACATGAAGCAGCACGACTTCANCNNGNCNNNNNTNNNNNANNNNNNNNNNNNNN---------------------------------------------------TGAAGTTCGAGGGCGACACCCTGGTGAACCGCATCGAGCTGAAGGGCATCGACTTCAAGGAGGACGGCAACATCCTGGGGCACAAGCTGGAGTACAACTACAACAGCCACA	6987	6987	3573	51.13	Indel:strange editing
MdU6.1-70	T2-21-r	ACCACCCTGACCTACGGCGTGCAGTGCTTCAGCCGCTACCCCGACCACATGAAGCAGCACGACTTCTTCAAGTCCGCCATGCCCGAAGGCTACGTTCCAGGAGCGCACCATCTTCTTCAAGGACGACGGCAACTACAAGACCCGCGCCGAGGTGAAGTTCGAGGGCGACACCCTGGTGAACCGCATCGAGCTGAAGGGCATCGACTTCAAGGAGGACGGCAACATCCTGGGGCACAAGCTGGAGTACAACT	1046	1046	482	46.08	Indel:+1
MdU6.1-70	T2-22	ACCACCCTGACCTACGGCGTGCAGTGCTTCAGCCGCTACCCCGACCACATGAAGCAGCACGACTTCTTCAAGTCCGCCATGCCCGAAGG--------------------------------ACGACGGCAACTACAAGACCCGCGCCGAGGTGAAGTTCGAGGGCGACACCCTGGTGAACCGCATCGAGCTGAAGGGCATCGACTTCAAGGAGGACGGCAACATCCTGGGGCACAAGCTGGAGTACAACTACAACAGCCACA	7004	7004	6259	89.36	Indel:-32
MdU6.1-70	T2-23	ACCACCCTGACCTACGGCGTGCAGTGCTTCAGCCGCTACCCCGACCACATGAAGCAGCACGACTTCTTCAAGTCCGCCATGCCCGAAGGCTACGTCCAGGAGCGCACCATCTTCTTCAAGGACGACGGCAACTACAAGACCCGCGCCGAGGTGAAGTTCGAGGGCGACACCCTGGTGAACCGCATCGAGCTGAAGGGCATCGACTTCAAGGAGGACGGCAACATCCTGGGGCACAAGCTGGAGTACAACTA	365	365	343	93.98	WT_like
MdU6.1-70	T2-24	ACCACCCTGACCTACGGCGTGCAGTGCTTCAGCCGCTACCCCGACCACATGAAGCAGCACGACTTCTTCAAGTCCGCCATGCCCGAAGGCTACG-CCAGGAGCGCACCATCTTCTTCAAGGACGACGGCAACTACAAGACCCGCGCCGAGGTGAAGTTCGAGGGCGACACCCTGGTGAACCGCATCGAGCTGAAGGGCATCGACTTCAAGGAGGACGGCAACATCCTGGGGCACAAGCTGGAGTACAACTAC	3530	3530	3443	97.53	Indel:-1
MdU6.1-70	T2-25	ACCACCCTGACCTACGGCGTGCAGTGCTTCAGCCGCTACCCCGACCACATGAAGCAGCACGACTTCTTCAAGTCCGCCATGCCCGAAGGCTAC-TCCAGGAGCGCACCATCTTCTTCAAGGACGACGGCAACTACAAGACCCGCGCCGAGGTGAAGTTCGAGGGCGACACCCTGGTGAACCGCATCGAGCTGAAGGGCATCGACTTCAAGGAGGACGGCAACATCCTGGGGCACAAGCTGGAGTACAACTAC	908	908	865	95.26	Indel:-1
MdU6.1-70	T2-26	ACCACCCTGACCTACGGCGTGCAGTGCTTCAGCCGCTACCCCGACCACATGAAGCAGCACGACTTCTTCAAGTCCGCCATGCCCGAAGGCTACGTTCCAGGAGCGCACCATCTTCTTCAAGGACGACGGCAACTACAAGACCCGCGCCGAGGTGAAGTTCGAGGGCGACACCCTGGTGAACCGCATCGAGCTGAAGGGCATCGACTTCAAGGAGGACGGCAACATCCTGGGGCACAAGCTGGAGTACAACT	752	752	710	94.41	Indel:+1
MdU6.1-70	T2-27	ACCACCCTGACCTACGGCGTGCAGTGCTTCAGCCGCTACCCCGACCACATGAAGCAGCACGACTTCTTCAAGTCCGCCATGCCCGAAGGCTACGTCCAGGAGCGCACCATCTTCTTCAAGGACGACGGCAACTACAAGACCCGCGCCGAGGTGAAGTTCGAGGGCGACACCCTGGTGAACCGCATCGAGCTGAAGGGCATCGACTTCAAGGAGGACGGCAACATCCTGGGGCACAAGCTGGAGTACAACTA	665	665	609	91.58	WT_like
MtU6.6-70 (2nd exp)	T22-1	ACCACCCTGACCTACGGCGTGCAGTGCTTCAGCCGCTACCCCGACCACATGAAGCAGCACGACTTCTTCAAGTCCGCCATGCCCGAA-------TCCAGGAGCGCACCATCTTCTTCAAGGACGACGGCAACTACAAGACCCGCGCCGAGGTGAAGTTCGAGGGCGACACCCTGGTGAACCGCATCGAGCTGAAGGGCATCGACTTCAAGGAGGACGGCAACATCCTGGGGCACAAGCTGGAGTACAACTACAACAGC	1490	1490	573	38.45	Indel:-7
MtU6.6-70 (2nd exp)	T22-2	ACCACCCTGACCTACGGCGTGCAGTGCTTCAGCCGCTACCCCGACCACATGAAGCAGCACGACTTCTTCAAGTCCGCCATGCCCGAAGGCTAC-TCCAGGAGCGCACCATCTTCTTCAAGGACGACGGCAACTACAAGACCCGCGCCGAGGTGAAGTTCGAGGGCGACACCCTGGTGAACCGCATCGAGCTGAAGGGCATCGACTTCAAGGAGGACGGCAACATCCTGGGGCACAAGCTGGAGTACAACTAC	906	906	692	76.37	Indel:-1
MtU6.6-70 (2nd exp)	T22-3	ACCACCCTGACCTACGGCGTGCAGTGCTTCAGCCGCTACCCCGACCACATGAAGCAGCACGACTTCTTCAAGTCCGCCATGCCCGAAGGCTAC-TCCAGGAGCGCACCATCTTCTTCAAGGACGACGGCAACTACAAGACCCGCGCCGAGGTGAAGTTCGAGGGCGACACCCTGGTGAACCGCATCGAGCTGAAGGGCATCGACTTCAAGGAGGACGGCAACATCCTGGGGCACAAGCTGGAGTACAACTAC	1535	1535	1483	96.61	Indel:-1
MtU6.6-70 (2nd exp)	T22-4	ACCACCCTGACCTACGGCGTGCAGTGCTTCAGCCGCTACCCCGACCACATGAAGCAGCACGACTTCTTCAAGTCCGCCATGCCCGAAGGCTACGTCCAGGAGCGCACCATCTTCTTCAAGGACGACGGCAACTACAAGACCCGCGCCGAGGTGAAGTTCGAGGGCGACACCCTGGTGAACCGCATCGAGCTGAAGGGCATCGACTTCAAGGAGGACGGCAACATCCTGGGGCACAAGCTGGAGTACAACTA	930	930	740	79.57	WT_like
MtU6.6-70 (2nd exp)	T22-11	ACCACCCTGACCTACGGCGTGCAGTGCTTCAGCCGCTACCCCGACCACATGAAGCAGCACGACTTCTTCAAGTCCGCCATGCCCGAAGGC-------------GCACCATCTTCTTCAAGGACGACGGCAACTACAAGACCCGCGCCGAGGTGAAGTTCGAGGGCGACACCCTGGTGAACCGCATCGAGCTGAAGGGCATCGACTTCAAGGAGGACGGCAACATCCTGGGGCACAAGCTGGAGTACAACTACAACAGCCACA	1854	1854	1788	96.44	Indel:-13
MtU6.6-70 (2nd exp)	T22-12	ACCACCCTGACCTACGGCGTGCAGTGCTTCAGCCGCTACCCCGACCACATGAAGCAGCACGACTTCTTCAAGTCCGCCATGCCCGAAGGCTAC-TCCAGGAGCGCACCATCTTCTTCAAGGACGACGGCAACTACAAGACCCGCGCCGAGGTGAAGTTCGAGGGCGACACCCTGGTGAACCGCATCGAGCTGAAGGGCATCGACTTCAAGGAGGACGGCAACATCCTGGGGCACAAGCTGGAGTACAACTAC	1480	1480	1418	95.81	Indel:-1
MtU6.6-70 (2nd exp)	T22-13	ACCACCCTGACCTACGGCGTGCAGTGCTTCAGCCGCTACCCCGACCACATGAAGCAGCACGACTTCTTCAAGTCCGCCATGCCCGAAGGCTAC-TCCAGGAGCGCACCATCTTCTTCAAGGACGACGGCAACTACAAGACCCGCGCCGAGGTGAAGTTCGAGGGCGACACCCTGGTGAACCGCATCGAGCTGAAGGGCATCGACTTCAAGGAGGACGGCAACATCCTGGGGCACAAGCTGGAGTACAACTAC	1247	1247	1005	80.59	Indel:+1
MtU6.6-70 (2nd exp)	T22-14	ACCACCCTGACCTACGGCGTGCAGTGCTTCAGCCGCTACCCCGACCACATGAAGCAGCACGACTTCTTCAAGTCCGCCATGCCCGAAGGCTAC-TCCAGGAGCGCACCATCTTCTTCAAGGACGACGGCAACTACAAGACCCGCGCCGAGGTGAAGTTCGAGGGCGACACCCTGGTGAACCGCATCGAGCTGAAGGGCATCGACTTCAAGGAGGACGGCAACATCCTGGGGCACAAGCTGGAGTACAACTAC	383	383	360	93.99	Indel:-1
MtU6.6-70 (2nd exp)	T22-15	ACCACCCTGACCTACGGCGTGCAGTGCTTCAGCCGCTACCCCGACCACATGAAGCAGCACGACTTCTTCAAGTCCGCCATGCCCGAAG--------------CGCACCATCTTCTTCAAGGACGACGGCAACTACAAGACCCGCGCCGAGGTGAAGTTCGAGGGCGACACCCTGGTGAACCGCATCGAGCTGAAGGGCATCGACTTCAAGGAGGACGGCAACATCCTGGGGCACAAGCTGGAGTACAACTACAACAGCCACA	967	967	679	70.21	Indel:-14
MtU6.6m1-70	T15-1	ACCACCCTGACCTACGGCGTGCAGTGCTTCAGCCGCTACCCCGACCACATGAAGCAGCACGACTTCTTCAAGTCCGCCATGCCCGAAGGCTACGTCCAGGAGCGCACCATCTTCTTCAAGGACGACGGCAACTACAAGACCCGCGCCGAGGTGAAGTTCGAGGGCGACACCCTGGTGAACCGCATCGAGCTGAAGGGCATCGACTTCAAGGAGGACGGCAACATCCTGGGGCACAAGCTGGAGTACAACTA	905	905	788	87.08	WT_like
MtU6.6m1-70	T15-3	ACCACCCTGACCTACGGCGTGCAGTGCTTCAGCCGCTACCCCGACCACATGAAGCAGCACGACTTCTTCAAGTCCGCCATGCCCGAAGGCTACGTCCAGGAGCGCACCATCTTCTTCAAGGACGACGGCAACTACAAGACCCGCGCCGAGGTGAAGTTCGAGGGCGACACCCTGGTGAACCGCATCGAGCTGAAGGGCATCGACTTCAAGGAGGACGGCAACATCCTGGGGCACAAGCTGGAGTACAACTA	1080	1080	1014	93.89	WT_like
MtU6.6m1-70	T15-4	ACCACCCTGACCTACGGCGTGCAGTGCTTCAGCCGCTACCCCGACCACATGAAGCAGCACGACTTCTTCAAGTCCGCCATGCCCGAAGGCTACGTTCCAGGAGCGCACCATCTTCTTCAAGGACGACGGCAACTACAAGACCCGCGCCGAGGTGAAGTTCGAGGGCGACACCCTGGTGAACCGCATCGAGCTGAAGGGCATCGACTTCAAGGAGGACGGCAACATCCTGGGGCACAAGCTGGAGTACAACT	373	373	290	77.74	Indel:+1
MtU6.6m1-70	T15-5-a	ACCACCCTGACCTACGGCGTGCAGTGCTTCAGCCGCTACCCCGACCACATGAAGCAGCACGACTTCTTCAAGTCCGCCATGCCCGAAGGCTACGTCCAGGAGCGCACCATCTTCTTCAAGGACGACGGCAACTACAAGACCCGCGCCGAGGTGAAGTTCGAGGGCGACACCCTGGTGAACCGCATCGAGCTGAAGGGCATCGACTTCAAGGAGGACGGCAACATCCTGGGGCACAAGCTGGAGTACAACTA	3644	3644	3539	97.12	WT_like
MtU6.6m1-70	T15-6	ACCACCCTGACCTACGGCGTGCAGTGCTTCAGCCGCTACCCCGACCACATGAAGCAGCACGACTTCTTCAAGTCCGCCATGCCCGAAGGCTAC-TCCAGGAGCGCACCATCTTCTTCAAGGACGACGGCAACTACAAGACCCGCGCCGAGGTGAAGTTCGAGGGCGACACCCTGGTGAACCGCATCGAGCTGAAGGGCATCGACTTCAAGGAGGACGGCAACATCCTGGGGCACAAGCTGGAGTACAACTAC	2623	2623	984	37.51	Indel:-1
MtU6.6m1-70	T15-7	ACCACCCTGACCTACGGCGTGCAGTGCTTCAGCCGCTACCCCGACCACATGAAGCAGCACGACTTCTTCAAGTCCGCCATGCCCGAAGGCTAC-TCCAGGAGCGCACCATCTTCTTCAAGGACGACGGCAACTACAAGACCCGCGCCGAGGTGAAGTTCGAGGGCGACACCCTGGTGAACCGCATCGAGCTGAAGGGCATCGACTTCAAGGAGGACGGCAACATCCTGGGGCACAAGCTGGAGTACAACTAC	396	396	308	77.77	Indel:-7
MtU6.6m1-70	T15-8	ACCACCCTGACCTACGGCGTGCAGTGCTTCAGCCGCTACCCCGACCACATGAAGCAGCACGACTTCTTCAAGTCCGCCATGCCCGAAGGCTACGTTCCAGGAGCGCACCATCTTCTTCAAGGACGACGGCAACTACAAGACCCGCGCCGAGGTGAAGTTCGAGGGCGACACCCTGGTGAACCGCATCGAGCTGAAGGGCATCGACTTCAAGGAGGACGGCAACATCCTGGGGCACAAGCTGGAGTACAACT	2931	2931	2678	91.36	Indel:+1
MtU6.6m1-70	T15-9	ACCACCCTGACCTACGGCGTGCAGTGCTTCAGCCGCTACCCCGACCACATGAAGCAGCACGACTTCTTCAAGTCCGCCATGCCCGAAGGCTAC-TCCAGGAGCGCACCATCTTCTTCAAGGACGACGGCAACTACAAGACCCGCGCCGAGGTGAAGTTCGAGGGCGACACCCTGGTGAACCGCATCGAGCTGAAGGGCATCGACTTCAAGGAGGACGGCAACATCCTGGGGCACAAGCTGGAGTACAACTAC	1661	1661	1145	68.93	Indel:-1
MtU6.6m1-70	T15-13	ACCACCCTGACCTACGGCGTGCAGTGCTTCAGCCGCTACCCCGACCACATGAAGCAGCACGACTTCTTCAAGTCCGCCATGCCCGAAGGCTA---------GCGCACCATCTTCTTCAAGGACGACGGCAACTACAAGACCCGCGCCGAGGTGAAGTTCGAGGGCGACACCCTGGTGAACCGCATCGAGCTGAAGGGCATCGACTTCAAGGAGGACGGCAACATCCTGGGGCACAAGCTGGAGTACAACTACAACAGCCA	1489	1489	1086	72.93	Indel:-9
MtU6.6m1-70	T15-15	ACCACCCTGACCTACGGCGTGCAGTGCTTCAGCCGCTACCCCGACCACATGAAGCAGCACGACTTCTTCAAGTCCGCCATGCCCGAAGGCTACGATCCAGGAGCGCACCATCTTCTTCAAGGACGACGGCAACTACAAGACCCGCGCCGAGGTGAAGTTCGAGGGCGACACCCTGGTGAACCGCATCGAGCTGAAGGGCATCGACTTCAAGGAGGACGGCAACATCCTGGGGCACAAGCTGGAGTACAACT	447	447	410	91.72	Indel:+1
MtU6.6m4-70	T11-1	ACCACCCTGACCTACGGCGTGCAGTGCTTCAGCCGCTACCCCGACCACATGAAGCAGCACGACTTCTTCAAGTCCGCCATGCCCGAAGGCTAC-TCCAGGAGCGCACCATCTTCTTCAAGGACGACGGCAACTACAAGACCCGCGCCGAGGTGAAGTTCGAGGGCGACACCCTGGTGAACCGCATCGAGCTGAAGGGCATCGACTTCAAGGAGGACGGCAACATCCTGGGGCACAAGCTGGAGTACAACTAC	5221	5221	3300	63.2	Indel:-1
MtU6.6m4-70	T11-2	ACCACCCTGACCTACGGCGTGCAGTGCTTCAGCCGCTACCCCGACCACATGAAGCAGCACGACTTCTTCAAGTCCGCCATGCCCGAAGGCTAC-TCCAGGAGCGCACCATCTTCTTCAAGGACGACGGCAACTACAAGACCCGCGCCGAGGTGAAGTTCGAGGGCGACACCCTGGTGAACCGCATCGAGCTGAAGGGCATCGACTTCAAGGAGGACGGCAACATCCTGGGGCACAAGCTGGAGTACAACTAC	1899	1899	1818	95.73	Indel:-1
MtU6.6m4-70	T11-3	ACCACCCTGACCTACGGCGTGCAGTGCTTCAGCCGCTACCCCGACCACATGAAGCAGCACGACTTCTTCAAGTCCGCCATGCCCGAA-------TCCAGGAGCGCACCATCTTCTTCAAGGACGACGGCAACTACAAGACCCGCGCCGAGGTGAAGTTCGAGGGCGACACCCTGGTGAACCGCATCGAGCTGAAGGGCATCGACTTCAAGGAGGACGGCAACATCCTGGGGCACAAGCTGGAGTACAACTACAACAGC	480	480	401	83.54	Indel:-7
MtU6.6m4-70	T11-4	ACCACCCTGACCTACGGCGTGCAGTGCTTCAGCCGCTACCCCGACCACATGAAGCAGCACGACTTCTTCAAGTCCGCCATGCCCGAAGG-----------AGCGCACCATCTTCTTCAAGGACGACGGCAACTACAAGACCCGCGCCGAGGTGAAGTTCGAGGGCGACACCCTGGTGAACCGCATCGAGCTGAAGGGCATCGACTTCAAGGAGGACGGCAACATCCTGGGGCACAAGCTGGAGTACAACTACAACAGCCACA	1646	1646	1562	94.89	Indel:-11
MtU6.6m4-70	T11-5	ACCACCCTGACCTACGGCGTGCAGTGCTTCAGCCGCTACCCCGACCACATGAAGCAGCACGACTTCTTCAAGTCCGCCATGCCCGAAGGCTACGTTCCAGGAGCGCACCATCTTCTTCAAGGACGACGGCAACTACAAGACCCGCGCCGAGGTGAAGTTCGAGGGCGACACCCTGGTGAACCGCATCGAGCTGAAGGGCATCGACTTCAAGGAGGACGGCAACATCCTGGGGCACAAGCTGGAGTACAACT	459	459	443	96.51	Indel:+1
MtU6.6m4-70	T11-6	ACCACCCTGACCTACGGCGTGCAGTGCTTCAGCCGCTACCCCGACCACATGAAGCAGCACGACTTCTTCAAGTCCGCCATGCCCGAAGGCTACGATCCAGGAGCGCACCATCTTCTTCAAGGACGACGGCAACTACAAGACCCGCGCCGAGGTGAAGTTCGAGGGCGACACCCTGGTGAACCGCATCGAGCTGAAGGGCATCGACTTCAAGGAGGACGGCAACATCCTGGGGCACAAGCTGGAGTACAACT	1514	1514	1471	97.15	Indel:+1
MtU6.6m4-70	T11-7	ACCACCCTGACCTACGGCGTGCAGTGCTTCAGCCGCTACCCCGACCACATGAAGCAGCACGACTTCTTCAAGTCCGCCATGCCCGAAGGC------CAGGAGCGCACCATCTTCTTCAAGGACGACGGCAACTACAAGACCCGCGCCGAGGTGAAGTTCGAGGGCGACACCCTGGTGAACCGCATCGAGCTGAAGGGCATCGACTTCAAGGAGGACGGCAACATCCTGGGGCACAAGCTGGAGTACAACTACAACAG	1651	1651	1528	92.54	Indel:-6
MtU6.6m4-70	T11-8	ACCACCCTGACCTACGGCGTGCAGTGCTTCAGCCGCTACCCCGACCACATGAAGCAGCACGACTTCTTCAAGTCCGCCATGCCCGAAGGCTAC-TCCAGGAGCGCACCATCTTCTTCAAGGACGACGGCAACTACAAGACCCGCGCCGAGGTGAAGTTCGAGGGCGACACCCTGGTGAACCGCATCGAGCTGAAGGGCATCGACTTCAAGGAGGACGGCAACATCCTGGGGCACAAGCTGGAGTACAACTAC	1874	1874	1354	72.25	Indel:-1
MtU6.6m4-70	T11-10	ACCACCCTGACCTACGGCGTGCAGTGCTTCAGCCGCTACCCCGACCACATGAAGCAGCACGACTTCTTCAAGTCCGCCATGCCCGAAGGCT----CCAGGAGCGCACCATCTTCTTCAAGGACGACGGCAACTACAAGACCCGCGCCGAGGTGAAGTTCGAGGGCGACACCCTGGTGAACCGCATCGAGCTGAAGGGCATCGACTTCAAGGAGGACGGCAACATCCTGGGGCACAAGCTGGAGTACAACTACAAC	1155	1155	1119	96.88	Indel:-4
MtU6.6m5-70	T16-1-1	ACCACCCTGACCTACGGCGTGCAGTGCTTCAGCCGCTACCCCGACCACATGAAGCAGCACGACTTCTTCAAGTCCGCCATGCCCGAAGGC-----CCAGGAGCGCACCATCTTCTTCAAGGACGACGGCAACTACAAGACCCGCGCCGAGGTGAAGTTCGAGGGCGACACCCTGGTGAACCGCATCGAGCTGAAGGGCATCGACTTCAAGGAGGACGGCAACATCCTGGGGCACAAGCTGGAGTACAACTACAACA	2256	2256	1616	71.63	Indel:-5
MtU6.6m5-70	T16-1-2	ACCACCCTGACCTACGGCGTGCAGTGCTTCAGCCGCTACCCCGACCACATGAAGCAGCACGACTTCTTCAAGTCCGCCATGCCCGAAGGCTA--TCCAGGAGCGCACCATCTTCTTCAAGGACGACGGCAACTACAAGACCCGCGCCGAGGTGAAGTTCGAGGGCGACACCCTGGTGAACCGCATCGAGCTGAAGGGCATCGACTTCAAGGAGGACGGCAACATCCTGGGGCACAAGCTGGAGTACAACTACA	1069	1069	994	92.98	Indel:-2
MtU6.6m5-70	T16-2-1	ACCACCCTGACCTACGGCGTGCAGTGCTTCAGCCGCTACCCCGACCACATGAAGCAGCACGACTTCTTCAAGTCCGCCATGCCCGAAGGCTACGATCCAGGAGCGCACCATCTTCTTCAAGGACGACGGCAACTACAAGACCCGCGCCGAGGTGAAGTTCGAGGGCGACACCCTGGTGAACCGCATCGAGCTGAAGGGCATCGACTTCAAGGAGGACGGCAACATCCTGGGGCACAAGCTGGAGTACAACT	1249	1249	1164	93.19	Indel:+1
MtU6.6m5-70	T16-3-1	ACCACCCTGACCTACGGCGTGCAGTGCTTCAGCCGCTACCCCGACCACATGAAGCAGCACGACTTCTTCAAGTCCGCCATGCCCGAA-------TCCAGGAGCGCACCATCTTCTTCAAGGACGACGGCAACTACAAGACCCGCGCCGAGGTGAAGTTCGAGGGCGACACCCTGGTGAACCGCATCGAGCTGAAGGGCATCGACTTCAAGGAGGACGGCAACATCCTGGGGCACAAGCTGGAGTACAACTACAACAGC	428	428	281	65.65	Indel:-7
MtU6.6m5-70	T16-5	ACCACCCTGACCTACGGCGTGCAGTGCTTCAGCCGCTACCCCGACCACATGAAGCAGCACGACTTCTTCAAGTCCGCCATGCCCGAAGGCTACGTCCAGGAGCGCACCATCTTCTTCAAGGACGACGGCAACTACAAGACCCGCGCCGAGGTGAAGTTCGAGGGCGACACCCTGGTGAACCGCATCGAGCTGAAGGGCATCGACTTCAAGGAGGACGGCAACATCCTGGGGCACAAGCTGGAGTACAACTA	1493	1493	1155	77.37	WT_like
MtU6.6m5-70	T16-7-1	ACCACCCTGACCTACGGCGTGCAGTGCTTCAGCCGCTACCCCGACCACATGAAGCAGCACGACTTCTTCAAGTCCGCCATGCCCGAAGGCTACGTCCAGGAGCGCACCATCTTCTTCAAGGACGACGGCAACTACAAGACCCGCGCCGAGGTGAAGTTCGAGGGCGACACCCTGGTGAACCGCATCGAGCTGAAGGGCATCGACTTCAAGGAGGACGGCAACATCCTGGGGCACAAGCTGGAGTACAACTA	1221	1221	1049	85.92	WT_like
MtU6.6m5-70	T16-12	ACCACCCTGACCTACGGCGTGCAGTGCTTCAGCCGCTACCCCGACCACATGAAGCAGCACGACTTCTTCAAGTCCGCCATGCCCGAAGGCTACGGTCCAGGAGCGCACCATCTTCTTCAAGGACGACGGCAACTACAAGACCCGCGCCGAGGTGAAGTTCGAGGGCGACACCCTGGTGAACCGCATCGAGCTGAAGGGCATCGACTTCAAGGAGGACGGCAACATCCTGGGGCACAAGCTGGAGTACAACT	1288	1288	1246	96.73	Indel:+1
MtU6.6m5-70	T16-13-2	ACCACCCTGACCTACGGCGTGCAGTGCTTCAGCCGCTACCCCGACCACATGA------------------------------------------------AGCGCACCATCTTCTTCAAGGACGACGGCAACTACAAGACCCGCGCCGAGGTGAAGTTCGAGGGCGACACCCTGGTGAACCGCATCGAGCTGAAGGGCATCGACTTCAAGGAGGACGGCAACATCCTGGGGCACAAGCTGGAGTACAACTACAACAGCCACA	1173	1173	1133	96.58	Indel:-48
MtU6.6m5-70	T16-14	ACCACCCTGACCTACGGCGTGCAGTGCTTCAGCCGCTACCCCGACCACATGAAGCAGCACGACTTCTTCAAGTCCGCCATGCCCGAAGGCTACGTCCAGGAGCGCACCATCTTCTTCAAGGACGACGGCAACTACAAGACCCGCGCCGAGGTGAAGTTCGAGGGCGACACCCTGGTGAACCGCATCGAGCTGAAGGGCATCGACTTCAAGGAGGACGGCAACATCCTGGGGCACAAGCTGGAGTACAACTA	395	395	380	96.21	WT_like
MtU6.6m7-70	T39-1	ACCACCCTGACCTACGGCGTGCAGTGCTTCAGCCGCTACCCCGACCACATGAAGCAGCACGACTTCTTCAAGTCCGCCATGCCCGAAGGCTACGTCCAGGAGCGCACCATCTTCTTCAAGGACGACGGCAACTACAAGACCCGCGCCGAGGTGAAGTTCGAGGGCGACACCCTGGTGAACCGCATCGAGCTGAAGGGCATCGACTTCAAGGAGGACGGCAACATCCTGGGGCACAAGCTGGAGTACAACTA	285	285	283	99.3	WT_like
MtU6.6m7-70	T39-2	ACCACCCTGACCTACGGCGTGCAGTGCTTCAGCCGCTACCCCGACCACATGAAGCAGCACGACTTCTTCAAGTCCGCCATGCCCGAAGGCTACGTCCAGGAGCGCACCATCTTCTTCAAGGACGACGGCAACTACAAGACCCGCGCCGAGGTGAAGTTCGAGGGCGACACCCTGGTGAACCGCATCGAGCTGAAGGGCATCGACTTCAAGGAGGACGGCAACATCCTGGGGCACAAGCTGGAGTACAACTA	327	327	320	97.86	WT_like
MtU6.6m7-70	T39-3	ACCACCCTGACCTACGGCGTGCAGTGCTTCAGCCGCTACCCCGACCACATGAAGCAGCACGACTTCTTCAAGTCCGCCATGCCCGAAGGCTACGTCCAGGAGCGCACCATCTTCTTCAAGGACGACGGCAACTACAAGACCCGCGCCGAGGTGAAGTTCGAGGGCGACACCCTGGTGAACCGCATCGAGCTGAAGGGCATCGACTTCAAGGAGGACGGCAACATCCTGGGGCACAAGCTGGAGTACAACTA	197	197	193	97.97	WT_like
MtU6.6m7-70	T39-4	ACCACCCTGACCTACGGCGTGCAGTGCTTCAGCCGCTACCCCGACCACATGAAGCAGCACGACTTCTTCAAGTCCGCCATGCCCGAAGGCTACGTCCAGGAGCGCACCATCTTCTTCAAGGACGACGGCAACTACAAGACCCGCGCCGAGGTGAAGTTCGAGGGCGACACCCTGGTGAACCGCATCGAGCTGAAGGGCATCGACTTCAAGGAGGACGGCAACATCCTGGGGCACAAGCTGGAGTACAACTA	296	296	288	97.3	WT_like
MtU6.6m7-70	T39-5	ACCACCCTGACCTACGGCGTGCAGTGCTTCAGCCGCTACCCCGACCACATGAAGCAGCACGACTTCTTCAAGTCCGCCATGCCCGAAGGCTACGTCCAGGAGCGCACCATCTTCTTCAAGGACGACGGCAACTACAAGACCCGCGCCGAGGTGAAGTTCGAGGGCGACACCCTGGTGAACCGCATCGAGCTGAAGGGCATCGACTTCAAGGAGGACGGCAACATCCTGGGGCACAAGCTGGAGTACAACTA	1917	1917	1794	93.59	WT_like
MtU6.6m7-70	T39-6	ACCACCCTGACCTACGGCGTGCAGTGCTTCAGCCGCTACCCCGACCACATGAAGCAGCACGACTTCTTCAAGTCCGCCATGCCCGAAGGCTACGTCCAGGAGCGCACCATCTTCTTCAAGGACGACGGCAACTACAAGACCCGCGCCGAGGTGAAGTTCGAGGGCGACACCCTGGTGAACCGCATCGAGCTGAAGGGCATCGACTTCAAGGAGGACGGCAACATCCTGGGGCACAAGCTGGAGTACAACTA	663	663	492	74.21	WT_like
MtU6.6m7-70	T39-7	ACCACCCTGACCTACGGCGTGCAGTGCTTCAGCCGCTACCCCGACCACATGAAGCAGCACGACTTCTTCAAGTCCGCCATGCCCGAAGGCTACGTCCAGGAGCGCACCATCTTCTTCAAGGACGACGGCAACTACAAGACCCGCGCCGAGGTGAAGTTCGAGGGCGACACCCTGGTGAACCGCATCGAGCTGAAGGGCATCGACTTCAAGGAGGACGGCAACATCCTGGGGCACAAGCTGGAGTACAACTA	616	616	459	74.52	WT_like
MtU6.6m7-70	T39-8	ACCACCCTGACCTACGGCGTGCAGTGCTTCAGCCGCTACCCCGACCACATGAAGCAGCACGACTTCTTCAAGTCCGCCATGCCCGAAGGCTACGTCCAGGAGCGCACCATCTTCTTCAAGGACGACGGCAACTACAAGACCCGCGCCGAGGTGAAGTTCGAGGGCGACACCCTGGTGAACCGCATCGAGCTGAAGGGCATCGACTTCAAGGAGGACGGCAACATCCTGGGGCACAAGCTGGAGTACAACTA	846	846	728	86.06	WT_like
MtU6.6m7-70	T39-9	ACCACCCTGACCTACGGCGTGCAGTGCTTCAGCCGCTACCCCGACCACATGAAGCAGCACGACTTCTTCAAGTCCGCCATGCCCGAAGGCTACGTCCAGGAGCGCACCATCTTCTTCAAGGACGACGGCAACTACAAGACCCGCGCCGAGGTGAAGTTCGAGGGCGACACCCTGGTGAACCGCATCGAGCTGAAGGGCATCGACTTCAAGGAGGACGGCAACATCCTGGGGCACAAGCTGGAGTACAACTA	503	503	444	88.28	WT_like
MtU6.6m7-70	T39-10	ACCACCCTGACCTACGGCGTGCAGTGCTTCAGCCGCTACCCCGACCACATGAAGCAGCACGACTTCTTCAAGTCCGCCATGCCCGAAGGCTACGTCCAGGAGCGCACCATCTTCTTCAAGGACGACGGCAACTACAAGACCCGCGCCGAGGTGAAGTTCGAGGGCGACACCCTGGTGAACCGCATCGAGCTGAAGGGCATCGACTTCAAGGAGGACGGCAACATCCTGGGGCACAAGCTGGAGTACAACTA	1094	1094	948	86.66	WT_like
MtU6.6m7-70	T39-13	ACCACCCTGACCTACGGCGTGCAGTGCTTCAGCCGCTACCCCGACCACATGAAGCAGCACGACTTCTTCAAGTCCGCCATGCCCGAAGGCTACGTCCAGGAGCGCACCATCTTCTTCAAGGACGACGGCAACTACAAGACCCGCGCCGAGGTGAAGTTCGAGGGCGACACCCTGGTGAACCGCATCGAGCTGAAGGGCATCGACTTCAAGGAGGACGGCAACATCCTGGGGCACAAGCTGGAGTACAACTA	897	897	716	79.83	WT_like
MtU6.6m7-70	T39-37	ACCACCCTGACCTACGGCGTGCAGTGCTTCAGCCGCTACCCCGACCACATGAAGCAGCACGACTTCTTCAAGTCCGCCATGCCCGAAGGCTACGTCCAGGAGCGCACCATCTTCTTCAAGGACGACGGCAACTACAAGACCCGCGCCGAGGTGAAGTTCGAGGGCGACACCCTGGTGAACCGCATCGAGCTGAAGGGCATCGACTTCAAGGAGGACGGCAACATCCTGGGGCACAAGCTGGAGTACAACTA	1313	1313	1118	85.15	WT_like
PtU6.1-70	T1-1	ACCACCCTGACCTACGGCGTGCAGTGCTTCAGCCGCTACCCCGACCACATGAAGCAGCACGACTTCTTCAAGTCCGCCATGCCCGAAGGCTACG-CCAGGAGCGCACCATCTTCTTCAAGGACGACGGCAACTACAAGACCCGCGCCGAGGTGAAGTTCGAGGGCGACACCCTGGTGAACCGCATCGAGCTGAAGGGCATCGACTTCAAGGAGGACGGCAACATCCTGGGGCACAAGCTGGAGTACAACTAC	2958	2958	2806	94.86	Indel:-1
PtU6.1-70	T1-4	ACCACCCTGACCTACGGCGTGCAGTGCTTCAGCCGCTACCCCGACCACATGAAGCAGCACGACTTCTTCAAGTCCGCCATGCCCGAAGGCTAC-TCCAGGAGCGCACCATCTTCTTCAAGGACGACGGCAACTACAAGACCCGCGCCGAGGTGAAGTTCGAGGGCGACACCCTGGTGAACCGCATCGAGCTGAAGGGCATCGACTTCAAGGAGGACGGCAACATCCTGGGGCACAAGCTGGAGTACAACTAC	2592	2592	1521	58.68	Indel:-1
PtU6.1-70	T1-5	ACCACCCTGACCTACGGCGTGCAGTGCTTCAGCCGCTACCCCGACCACATGAAGCAGCACGACTTCTTCAAGTCCGCCATGCCCGAAGGCTAC-TCCAGGAGCGCACCATCTTCTTCAAGGACGACGGCAACTACAAGACCCGCGCCGAGGTGAAGTTCGAGGGCGACACCCTGGTGAACCGCATCGAGCTGAAGGGCATCGACTTCAAGGAGGACGGCAACATCCTGGGGCACAAGCTGGAGTACAACTAC	13476	13476	11997	89.02	Indel:-1
PtU6.1-70	T1-7	ACCACCCTGACCTACGGCGTGCAGTGCTTCAGCCGCTACCCCGACCACATGAAGCAGCACGACTTCTTCAAGTCCGCCATGCCCGAAGGCTACG-CCAGGAGCGCACCATCTTCTTCAAGGACGACGGCAACTACAAGACCCGCGCCGAGGTGAAGTTCGAGGGCGACACCCTGGTGAACCGCATCGAGCTGAAGGGCATCGACTTCAAGGAGGACGGCAACATCCTGGGGCACAAGCTGGAGTACAACTAC	4908	4908	4495	91.58	Indel:-1
PtU6.1-70	T1-8	ACCACCCTGACCTACGGCGTGCAGTGCTTCAGCCGCTACCCCGACCACATGAAGCAGCACGACTTCTTCAAGTCCGCCATGCCCGAA-------TCCAGGAGCGCACCATCTTCTTCAAGGACGACGGCAACTACAAGACCCGCGCCGAGGTGAAGTTCGAGGGCGACACCCTGGTGAACCGCATCGAGCTGAAGGGCATCGACTTCAAGGAGGACGGCAACATCCTGGGGCACAAGCTGGAGTACAACTACAACAGC	4017	4017	1801	44.83	Indel:-7
PtU6.1-70	T1-9-1	ACCACCCTGACCTACGGCGTGCAGTGCTTCAGCCGCTACCCCGACCACATGAAGCAGCACGACTTCTTCAAGTCCGCCATGCCCGAAGGCTA--TCCAGGAGCGCACCATCTTCTTCAAGGACGACGGCAACTACAAGACCCGCGCCGAGGTGAAGTTCGAGGGCGACACCCTGGTGAACCGCATCGAGCTGAAGGGCATCGACTTCAAGGAGGACGGCAACATCCTGGGGCACAAGCTGGAGTACAACTACA	2559	2559	2169	84.75	Indel:-2
PtU6.1-70	T1-10-1	ACCACCCTGACCTACGGCGTGCAGTGCTTCAGCCGCTACCCCGACCACATGAAGCAGCACGACTTCTTCAAGTCCGCCATGCCCGAA-------TCCAGGAGCGCACCATCTTCTTCAAGGACGACGGCAACTACAAGACCCGCGCCGAGGTGAAGTTCGAGGGCGACACCCTGGTGAACCGCATCGAGCTGAAGGGCATCGACTTCAAGGAGGACGGCAACATCCTGGGGCACAAGCTGGAGTACAACTACAACAGC	500	500	373	74.6	Indel:-7
PtU6.1-70	T1-11	ACCACCCTGACCTACGGCGTGCAGTGCTTCAGCCGCTACCCCGACCACATGAAGCAGCACGACTTCTTCAAGTCCGCCATGCCCGAAG------TCCAGGAGCGCACCATCTTCTTCAAGGACGACGGCAACTACAAGACCCGCGCCGAGGTGAAGTTCGAGGGCGACACCCTGGTGAACCGCATCGAGCTGAAGGGCATCGACTTCAAGGAGGACGGCAACATCCTGGGGCACAAGCTGGAGTACAACTACAACAG	251	251	248	98.8	Indel:-6
PtU6.1-70	T1-12	ACCACCCTGACCTACGGCGTGCAGTGCTTCAGCCGCTACCCCGACCACATGAAGCAGCACGACTTCTTCAAGTCCGCCATGCCCGAAGGCTAC-TCCAGGAGCGCACCATCTTCTTCAAGGACGACGGCAACTACAAGACCCGCGCCGAGGTGAAGTTCGAGGGCGACACCCTGGTGAACCGCATCGAGCTGAAGGGCATCGACTTCAAGGAGGACGGCAACATCCTGGGGCACAAGCTGGAGTACAACTAC	12701	12701	11676	91.92	Indel:-1
PtU6.1c1-70	T18-1	ACCACCCTGACCTACGGCGTGCAGTGCTTCAGCCGCTACCCCGACCACATGAAGCAGCACGACTTCTTCAAGTCCGCCATGCCCGAAGGCTAC-TCCAGGAGCGCACCATCTTCTTCAAGGACGACGGCAACTACAAGACCCGCGCCGAGGTGAAGTTCGAGGGCGACACCCTGGTGAACCGCATCGAGCTGAAGGGCATCGACTTCAAGGAGGACGGCAACATCCTGGGGCACAAGCTGGAGTACAACTAC	489	489	474	96.93	Indel:-1
PtU6.1c1-70	T18-2	ACCACCCTGACCTACGGCGTGCAGTGCTTCAGCCGCTACCCCGACCACATGAAGCAGCACGACTTCTTCAAGGACGCCATGC------------TCCAGGAGCGCACCATCTTCTTCAAGGACGACGGCAACTACAAGACCCGCGCCGAGGTGAAGTTCGAGGGCGACACCCTGGTGAACCGCATCGAGCTGAAGGGCATCGACTTCAAGGAGGACGGCAACATCCTGGGGCACAAGCTGGAGTACAACTACAACAGCCACA	202	202	200	99	Indel:-12
PtU6.1c1-70	T18-3	ACCACCCTGACCTACGGCGTGCAGTGCTTCAGCCGCTACCCCGACCACATGAAGCAGCACGACTTCTTCAAGTCCGCCATGCCCGAAGGCTACGTCCAGGAGCGCACCATCTTCTTCAAGGACGACGGCAACTACAAGACCCGCGCCGAGGTGAAGTTCGAGGGCGACACCCTGGTGAACCGCATCGAGCTGAAGGGCATCGACTTCAAGGAGGACGGCAACATCCTGGGGCACAAGCTGGAGTACAACTA	273	273	247	90.48	WT_like
PtU6.1c1-70	T18-4	ACCACCCTGACCTACGGCGTGCAGTGCTTCAGCCGCTACCCCGACCACATGAAGCAGCACGACTTCTTCAAGTCCGCCATGCCCGAAGGCTAC-TCCAGGAGCGCACCATCTTCTTCAAGGACGACGGCAACTACAAGACCCGCGCCGAGGTGAAGTTCGAGGGCGACACCCTGGTGAACCGCATCGAGCTGAAGGGCATCGACTTCAAGGAGGACGGCAACATCCTGGGGCACAAGCTGGAGTACAACTAC	1102	1102	1057	95.91	Indel:-1
PtU6.1c1-70	T18-5	ACCACCCTGACCTACGGCGTGCAGTGCTTCAGCCGCTACCCCGACCACATGAAGCAGCACGACTTCTTCAAGTCCGCCATGCCCG-------------------CACCATCTTCTTCAAGGACGACGGCAACTACAAGACCCGCGCCGAGGTGAAGTTCGAGGGCGACACCCTGGTGAACCGCATCGAGCTGAAGGGCATCGACTTCAAGGAGGACGGCAACATCCTGGGGCACAAGCTGGAGTACAACTACAACAGCCACA	1243	1243	1094	88.01	Indel:-19
PtU6.1c1-70	T18-6	ACCACCCTGACCTACGGCGTGCAGTGCTTCAGCCGCTACCCCGACCACATGAAGCAGCACGACTTCTTCAAGTCCGCCATGCCCGAAGGCTAC-TCCAGGAGCGCACCATCTTCTTCAAGGACGACGGCAACTACAAGACCCGCGCCGAGGTGAAGTTCGAGGGCGACACCCTGGTGAACCGCATCGAGCTGAAGGGCATCGACTTCAAGGAGGACGGCAACATCCTGGGGCACAAGCTGGAGTACAACTAC	805	805	651	80.86	Indel:-1
PtU6.1c1-70	T18-7	ACCACCCTGACCTACGGCGTGCAGTGCTTCAGCCGCTACCCCGACCACATGAAGCAGCACGACTTCTTCAAGTCCGCCATGCCCGAAGGCTA--TCCAGGAGCGCACCATCTTCTTCAAGGACGACGGCAACTACAAGACCCGCGCCGAGGTGAAGTTCGAGGGCGACACCCTGGTGAACCGCATCGAGCTGAAGGGCATCGACTTCAAGGAGGACGGCAACATCCTGGGGCACAAGCTGGAGTACAACTACA	544	544	515	94.66	Indel:-2
PtU6.1c1-70	T18-13	ACCACCCTGACCTACGGCGTGCAGTGCTTCAGCCGCTACCCCGACCACATGAAGCAGCACGACTTCTTCAAGTCCGCCATGCCCGAAGGCTAC-TCCAGGAGCGCACCATCTTCTTCAAGGACGACGGCAACTACAAGACCCGCGCCGAGGTGAAGTTCGAGGGCGACACCCTGGTGAACCGCATCGAGCTGAAGGGCATCGACTTCAAGGAGGACGGCAACATCCTGGGGCACAAGCTGGAGTACAACTAC	566	566	342	60.42	Indel:-1
PtU6.1c1-70	T18-13b	ACCACCCTGACCTACGGCGTGCAGTGCTTCAGCCGCTACCCCGACCACATGAACCA-----------------------------------------------GCACCATCTTCTTCAAGGACGACGGCAACTACAAGACCCGCGCCGAGGTGAAGTTCGAGGGCGACACCCTGGTGAACCGCATCGAGCTGAAGGGCATCGACTTCAAGGAGGACGGCAACATCCTGGGGCACAAGCTGGAGTACAACTACAACAGCCACA	840	840	788	93.8	Indel:-47
PtU6.1c1-70	T18-15	ACCACCCTGACCTACGGCGTGCAGTGCTTCAGCCGCTACCCCGACCACATGAAGCAGCACGACTTCTTCAAGTCCGCCATGCCCGAAGGCTACGTTCCAGGAGCGCACCATCTTCTTCAAGGACGACGGCAACTACAAGACCCGCGCCGAGGTGAAGTTCGAGGGCGACACCCTGGTGAACCGCATCGAGCTGAAGGGCATCGACTTCAAGGAGGACGGCAACATCCTGGGGCACAAGCTGGAGTACAACT	1416	1416	1258	88.84	Indel:+1
PtU6.2-70	T24-1	ACCACCCTGACCTACGGCGTGCAGTGCTTCAGCCGCTACCCCGACCACATGAAGCAGCACGACTTCTTCAAGTCCGCCATGCCCGAAGGCTACGTCCAGGAGCGCACCATCTTCTTCAAGGACGACGGCAACTACAAGACCCGCGCCGAGGTGAAGTTCGAGGGCGACACCCTGGTGAACCGCATCGAGCTGAAGGGCATCGACTTCAAGGAGGACGGCAACATCCTGGGGCACAAGCTGGAGTACAACTA	1350	1350	1213	89.86	WT_like
PtU6.2-70	T24-2	ACCACCCTGACCTACGGCGTGCAGTGCTTCAGCCGCTACCCCGACCACATGAAGCAGCACGACTTCTTCAAG------------------------------------------------GACGACGGCAACTACAAGACCCGCGCCGAGGTGAAGTTCGAGGGCGACACCCTGGTGAACCGCATCGAGCTGAAGGGCATCGACTTCAAGGAGGACGGCAACATCCTGGGGCACAAGCTGGAGTACAACTACAACAGCCACA	2350	2350	2300	97.87	Indel:-48
PtU6.2-70	T24-3	ACCACCCTGACCTACGGCGTGCAGTGCTTCAGCCGCTACCCCGACCACATGAAGCAGCACGACTTCTTCAAGTCCGCCATGCCCGAA-------TCCAGGAGCGCACCATCTTCTTCAAGGACGACGGCAACTACAAGACCCGCGCCGAGGTGAAGTTCGAGGGCGACACCCTGGTGAACCGCATCGAGCTGAAGGGCATCGACTTCAAGGAGGACGGCAACATCCTGGGGCACAAGCTGGAGTACAACTACAACAGC	359	359	306	85.23	Indel:-7
PtU6.2-70	T24-13	ACCACCCTGACCTACGGCGTGCAGTGCTTCAGCCGCTACCCCGACCACATGAAGCAGCACGACTTCTTCAAGTCCGCCATGCCCGAAGGCTACGTCCAGGAGCGCACCATCTTCTTCAAGGACGACGGCAACTACAAGACCCGCGCCGAGGTGAAGTTCGAGGGCGACACCCTGGTGAACCGCATCGAGCTGAAGGGCATCGACTTCAAGGAGGACGGCAACATCCTGGGGCACAAGCTGGAGTACAACTA	1326	1326	1045	78.81	WT_like
PtU6.2-70	T24-15	ACCACCCTGACCTACGGCGTGCAGTGCTTCAGCCGCTACCCCGACCACATGAAGCAGCACGACTTCTTCAAGTCCGCCATGCCCGAAGGCTAC-TCCAGGAGCGCACCATCTTCTTCAAGGACGACGGCAACTACAAGACCCGCGCCGAGGTGAAGTTCGAGGGCGACACCCTGGTGAACCGCATCGAGCTGAAGGGCATCGACTTCAAGGAGGACGGCAACATCCTGGGGCACAAGCTGGAGTACAACTAC	538	538	517	96.09	Indel:-1
PtU6.2-70	T24-16	ACCACCCTGACCTACGGCGTGCAGTGCTTCAGCCGCTACCCCGACCACATGAAGCAGCACGACTTCTTCAAGTCCGCCATGCCCGAAGGCTAC-TCCAGGAGCGCACCATCTTCTTCAAGGACGACGGCAACTACAAGACCCGCGCCGAGGTGAAGTTCGAGGGCGACACCCTGGTGAACCGCATCGAGCTGAAGGGCATCGACTTCAAGGAGGACGGCAACATCCTGGGGCACAAGCTGGAGTACAACTAC	621	621	554	89.21	Indel:-1
PtU6.2-70	T24-17	ACCACCCTGACCTACGGCGTGCAGTGCTTCAGCCGCTACCCCGACCACATGAAGCAGCACGACTTCTTCAAGTCCGCCATGCCCGAAGGCTACGATCCAGGAGCGCACCATCTTCTTCAAGGACGACGGCAACTACAAGACCCGCGCCGAGGTGAAGTTCGAGGGCGACACCCTGGTGAACCGCATCGAGCTGAAGGGCATCGACTTCAAGGAGGACGGCAACATCCTGGGGCACAAGCTGGAGTACAACT	256	256	193	75.39	Indel:+1
PtU6.2c3-70	T14-1	ACCACCCTGACCTACGGCGTGCAGTGCTTCAGCCGCTACCCCGACCACATGAAGCAGCACGACTTCTTCAAGTCCGCCATGCCCGAAGGCTACGATCCAGGAGCGCACCATCTTCTTCAAGGACGACGGCAACTACAAGACCCGCGCCGAGGTGAAGTTCGAGGGCGACACCCTGGTGAACCGCATCGAGCTGAAGGGCATCGACTTCAAGGAGGACGGCAACATCCTGGGGCACAAGCTGGAGTACAACT	789	789	314	39.79	Indel:+1
PtU6.2c3-70	T14-2-r	ACCACCCTGACCTACGGCGTGCAGTGCTTCAGCCGCTACCCCGACCACATGAAGCAGCACGACTTCTTCAAGTCCGCCATGCCCGAAG--------------CGCACCATCTTCTTCAAGGACGACGGCAACTACAAGACCCGCGCCGAGGTGAAGTTCGAGGGCGACACCCTGGTGAACCGCATCGAGCTGAAGGGCATCGACTTCAAGGAGGACGGCAACATCCTGGGGCACAAGCTGGAGTACAACTACAACAGCCACA	1036	1036	556	53.66	Indel:-14
PtU6.2c3-70	T14-3	ACCACCCTGACCTACGGCGTGCAGTGCTTCAGCCGCTACCCCGACCACATGAAGCAGCACGACTTCTTCAAGTCCGCCATGCCCGAA-------TCCAGGAGCGCACCATCTTCTTCAAGGACGACGGCAACTACAAGACCCGCGCCGAGGTGAAGTTCGAGGGCGACACCCTGGTGAACCGCATCGAGCTGAAGGGCATCGACTTCAAGGAGGACGGCAACATCCTGGGGCACAAGCTGGAGTACAACTACAACAGC	3921	3921	2495	63.63	Indel:-7
PtU6.2c3-70	T14-5	ACCACCCTGACCTACGGCGTGCAGTGCTTCAGCCGCTACCCCGACCACATGAAGCAGCACGACTTCTTCAAGTCCGCCATGCCCGAAGGCTACGATCCAGGAGCGCACCATCTTCTTCAAGGACGACGGCAACTACAAGACCCGCGCCGAGGTGAAGTTCGAGGGCGACACCCTGGTGAACCGCATCGAGCTGAAGGGCATCGACTTCAAGGAGGACGGCAACATCCTGGGGCACAAGCTGGAGTACAACT	1410	1410	1370	97.16	Indel:+1
PtU6.2c3-70	T14-7	ACCACCCTGACCTACGGCGTGCAGTGCTTCAGCCGCTACCCCGACCACATGAAGCAGCACGA---------------------------------------------------------------------------------------GGTGAAGTTCGAGGGCGACACCCTGGTGAACCGCATCGAGCTGAAGGGCATCGACTTCAAGGAGGACGGCAACATCCTGGGGCACAAGCTGGAGTACAACTACAACAGCCACA	2216	2216	2151	97.06	Indel:-87
PtU6.2c3-70	T14-13	ACCACCCTGACCTACGGCGTGCAGTGCTTCAGCCGCTACCCCGACCACATGAAGCAGCACGACTTCTTCAAGTCCGCCATGCCCGAAGGCTAC-TCCAGGAGCGCACCATCTTCTTCAAGGACGACGGCAACTACAAGACCCGCGCCGAGGTGAAGTTCGAGGGCGACACCCTGGTGAACCGCATCGAGCTGAAGGGCATCGACTTCAAGGAGGACGGCAACATCCTGGGGCACAAGCTGGAGTACAACTAC	1507	1507	686	45.52	Indel:-1
PtU6.2c3-70	T14-15	ACCACCCTGACCTACGGCGTGCAGTGCTTCAGCCGCTACCCCGACCACATGAAGCAGCACGACTTCTTCAAGTCCGCCATGCCCGAA-------TCCAGGAGCGCACCATCTTCTTCAAGGACGACGGCAACTACAAGACCCGCGCCGAGGTGAAGTTCGAGGGCGACACCCTGGTGAACCGCATCGAGCTGAAGGGCATCGACTTCAAGGAGGACGGCAACATCCTGGGGCACAAGCTGGAGTACAACTACAACAGC	702	702	352	50.14	Indel:-7
PtU6.2c3-70	T14-16	ACCACCCTGACCTACGGCGTGCAGTGCTTCAGCCGCTACCCCGACCACATGAAGCAGCACGACTTCTTCAAGTCCGCCATGCCCGAAGGCTACGATCCAGGAGCGCACCATCTTCTTCAAGGACGACGGCAACTACAAGACCCGCGCCGAGGTGAAGTTCGAGGGCGACACCCTGGTGAACCGCATCGAGCTGAAGGGCATCGACTTCAAGGAGGACGGCAACATCCTGGGGCACAAGCTGGAGTACAACT	1023	1023	697	68.13	Indel:+1
PtU6.2c3-70	T30-1	ACCACCCTGACCTACGGCGTGCAGTGCTTCAGCCGCTACCCCGACCACATGAAGCAGCACGACTTCTTCAAGTCCGCCATGCCCGAAGGCTACGTCCAGGAGCGCACCATCTTCTTCAAGGACGACGGCAACTACAAGACCCGCGCCGAGGTGAAGTTCGAGGGCGACACCCTGGTGAACCGCATCGAGCTGAAGGGCATCGACTTCAAGGAGGACGGCAACATCCTGGGGCACAAGCTGGAGTACAACTA	437	437	378	86.5	WT_like
PtU6.2c3-70	T30-2	ACCACCCTGACCTACGGCGTGCAGTGCTTCAGCCGCTACCCCGACCACATGAAGCAGCACGACTTCTTCAAGTCCGCCATGCCCGAAGGCTAC-TCCAGGAGCGCACCATCTTCTTCAAGGACGACGGCAACTACAAGACCCGCGCCGAGGTGAAGTTCGAGGGCGACACCCTGGTGAACCGCATCGAGCTGAAGGGCATCGACTTCAAGGAGGACGGCAACATCCTGGGGCACAAGCTGGAGTACAACTAC----------	608	608	211	34.7	Indel:-1
PtU6.2c3-70	T30-3	ACCACCCTGACCTACGGCGTGCAGTGCTTCAGCCGCTACCCCGACCACATGAAGCAGCACGACTTCTTCAAGTCCGCCATGCCCGAAGGCTACGTCCAGGAGCGCACCATCTTCTTCAAGGACGACGGCAACTACAAGACCCGCGCCGAGGTGAAGTTCGAGGGCGACACCCTGGTGAACCGCATCGAGCTGAAGGGCATCGACTTCAAGGAGGACGGCAACATCCTGGGGCACAAGCTGGAGTACAACTA	527	527	469	89	WT_like
PtU6.2c3-70	T30-5	ACCACCCTGACCTACGGCGTGCAGTGCTTCAGCCGCTACCCCGACCACATGAAGCAGCACGACTTCTTCAAGTCCGCCATGCCCGAAGG--------------------------------ACGACGGCAACTACAAGACCCGCGCCGAGGTGAAGTTCGAGGGCGACACCCTGGTGAACCGCATCGAGCTGAAGGGCATCGACTTCAAGGAGGACGGCAACATCCTGGGGCACAAGCTGGAGTACAACTACAACAGCCACA	313	313	202	64.53	Indel:-32
PtU6.2c3-70	T30-7	ACCACCCTGACCTACGGCGTGCAGTGCTTCAGCCGCTACCCCGACCACATGAAGCAGCACGACTTCTTCAAGTCCGCCATGCCCGAAGGCTAC-TCCAGGAGCGCACCATCTTCTTCAAGGACGACGGCAACTACAAGACCCGCGCCGAGGTGAAGTTCGAGGGCGACACCCTGGTGAACCGCATCGAGCTGAAGGGCATCGACTTCAAGGAGGACGGCAACATCCTGGGGCACAAGCTGGAGTACAACTAC	676	676	584	86.39	Indel:-1
PtU6.2c4-70	T12-2	ACCACCCTGACCTACGGCGTGCAGTGCTTCAGCCGCTACCCCGACCACATGAAGCAGCACGACTTCTTCAAGTCCGCCATGCCCGAAGGCTACGTCCAGGAGCGCACCATCTTCTTCAAGGACGACGGCAACTACAAGACCCGCGCCGAGGTGAAGTTCGAGGGCGACACCCTGGTGAACCGCATCGAGCTGAAGGGCATCGACTTCAAGGAGGACGGCAACATCCTGGGGCACAAGCTGGAGTACAACTA	1419	1419	1257	88.59	WT_like
PtU6.2c4-70	T12-4	ACCACCCTGACCTACGGCGTGCAGTGCTTCAGCCGCTACCCCGACCACATGAAGCAGCACGACTTCTTCAAGTCCGCCATGCCCGAAGGCTACGTCCAGGAGCGCACCATCTTCTTCAAGGACGACGGCAACTACAAGACCCGCGCCGAGGTGAAGTTCGAGGGCGACACCCTGGTGAACCGCATCGAGCTGAAGGGCATCGACTTCAAGGAGGACGGCAACATCCTGGGGCACAAGCTGGAGTACAACTA	492	492	457	92.89	WT_like
PtU6.2c4-70	T12-5	ACCACCCTGACCTACGGCGTGCAGTGCTTCAGCCGCTACCCCGACCACATGAAGCAGCACGACTTCTTCAAGTCCGCCATGCCCGAAGGCTACGTCCAGGAGCGCACCATCTTCTTCAAGGACGACGGCAACTACAAGACCCGCGCCGAGGTGAAGTTCGAGGGCGACACCCTGGTGAACCGCATCGAGCTGAAGGGCATCGACTTCAAGGAGGACGGCAACATCCTGGGGCACAAGCTGGAGTACAACTA	83	83	62	74.7	WT_like
PtU6.2c4-70	T12-6-3	ACCACCCTGACCTACGGCGTGCAGTGCTTCAGCCGCTACCCCGACCACATGAAGCAGCACGACTTCTTCAAGTCCGCCATGCCCGAAGGCTACGTCCAGGAGCGCACCATCTTCTTCAAGGACGACGGCAACTACAAGACCCGCGCCGAGGTGAAGTTCGAGGGCGACACCCTGGTGAACCGCATCGAGCTGAAGGGCATCGACTTCAAGGAGGACGGCAACATCCTGGGGCACAAGCTGGAGTACAACTA	2129	2129	1894	88.97	WT_like
PtU6.2c4-70	T12-7-2	ACCACCCTGACCTACGGCGTGCAGTGCTTCAGCCGCTACCCCGACCACATGAAGCAGCACGACTTCTTCAAGTCCGCCATGCCCGAAGGCTACGTCCAGGAGCGCACCATCTTCTTCAAGGACGACGGCAACTACAAGACCCGCGCCGAGGTGAAGTTCGAGGGCGACACCCTGGTGAACCGCATCGAGCTGAAGGGCATCGACTTCAAGGAGGACGGCAACATCCTGGGGCACAAGCTGGAGTACAACTA	2201	2201	1836	83.42	WT_like
PtU6.2c4-70	T32-1	ACCACCCTGACCTACGGCGTGCAGTGCTTCAGCCGCTACCCCGACCACATGAAGCAGCACGACTTCTTCAAGTCCGCCATGCCCGAAGGCTACGTCCAGGAGCGCACCATCTTCTTCAAGGACGACGGCAACTACAAGACCCGCGCCGAGGTGAAGTTCGAGGGCGACACCCTGGTGAACCGCATCGAGCTGAAGGGCATCGACTTCAAGGAGGACGGCAACATCCTGGGGCACAAGCTGGAGTACAACTA	542	542	444	81.92	WT_like
PtU6.2c4-70	T32-4	ACCACCCTGACCTACGGCGTGCAGTGCTTCAGCCGCTACCCCGACCACATGAAGCAGCACGACTTCTTCAAGTCCGCCATGCCCGAAGGCTACGTCCAGGAGCGCACCATCTTCTTCAAGGACGACGGCAACTACAAGACCCGCGCCGAGGTGAAGTTCGAGGGCGACACCCTGGTGAACCGCATCGAGCTGAAGGGCATCGACTTCAAGGAGGACGGCAACATCCTGGGGCACAAGCTGGAGTACAACTA	546	546	409	74.91	WT_like
VvU6.1-70	T6-1	ACCACCCTGACCTACGGCGTGCAGTGCTTCAGCCGCTACCCCGACCACATGAAGCAGCACGACTTCTTCAAGTCCGCCATGCCCGAAGGCTAC-TCCAGGAGCGCACCATCTTCTTCAAGGACGACGGCAACTACAAGACCCGCGCCGAGGTGAAGTTCGAGGGCGACACCCTGGTGAACCGCATCGAGCTGAAGGGCATCGACTTCAAGGAGGACGGCAACATCCTGGGGCACAAGCTGGAGTACAACTAC	6369	6369	5888	92.44	Indel:-1
VvU6.1-70	T6-2-r	ACCACCCTGACCTACGGCGTGCAGTGCTTCAGCCGCTACCCCGACCACATGAAGCAGCACGACTTCTTCAAGTCCGCCATGCCCGAAGGCTAC-TCCAGGAGCGCACCATCTTCTTCAAGGACGACGGCAACTACAAGACCCGCGCCGAGGTGAAGTTCGAGGGCGACACCCTGGTGAACCGCATCGAGCTGAAGGGCATCGACTTCAAGGAGGACGGCAACATCCTGGGGCACAAGCTGGAGTACAACTAC	436	436	424	97.24	Indel:-1
VvU6.1-70	T6-3	ACCACCCTGACCTACGGCGTGCAGTGCTTCAGCCGCTACCCCGACCACATGAAGCAGCACGACTTCTTCAAGTCCGCCATGCCCGAAGGCTACGTTCCAGGAGCGCACCATCTTCTTCAAGGACGACGGCAACTACAAGACCCGCGCCGAGGTGAAGTTCGAGGGCGACACCCTGGTGAACCGCATCGAGCTGAAGGGCATCGACTTCAAGGAGGACGGCAACATCCTGGGGCACAAGCTGGAGTACAACT	4516	4516	4229	93.64	Indel:+1
VvU6.1-70	T6-5-2	ACCACCCTGACCTACGGCGTGCAGTGCTTCAGCCGCTACCCCGACCACATGAAGCAGCACGACTTCTTCAAGTCCGCCATGCCCGAAGGCTAC-TCCAGGAGCGCACCATCTTCTTCAAGGACGACGGCAACTACAAGACCCGCGCCGAGGTGAAGTTCGAGGGCGACACCCTGGTGAACCGCATCGAGCTGAAGGGCATCGACTTCAAGGAGGACGGCAACATCCTGGGGCACAAGCTGGAGTACAACTAC	692	692	509	73.55	Indel:-1
VvU6.1-70	T6-7	ACCACCCTGACCTACGGCGTGCAGTGCTTCAGCCGCTACCCCGACCACATGAAGCAGCACGACTTCTTCAAGTCCGCCATGCCC----------TCCAGGAGCGCACCATCTTCTTCAAGGACGACGGCAACTACAAGACCCGCGCCGAGGTGAAGTTCGAGGGCGACACCCTGGTGAACCGCATCGAGCTGAAGGGCATCGACTTCAAGGAGGACGGCAACATCCTGGGGCACAAGCTGGAGTACAACTACAACAGCCAC	4098	4098	3849	93.92	Indel:-10
VvU6.1-70	T6-8	ACCACCCTGACCTACGGCGTGCAGTGCTTCAGCCGCTACCCCGACCACATGAAGCAGCACGACTTCTTCAAGTCCGCCATGCCCGAAGGCTAC-TCCAGGAGCGCACCATCTTCTTCAAGGACGACGGCAACTACAAGACCCGCGCCGAGGTGAAGTTCGAGGGCGACACCCTGGTGAACCGCATCGAGCTGAAGGGCATCGACTTCAAGGAGGACGGCAACATCCTGGGGCACAAGCTGGAGTACAACTAC	3990	3990	3592	90.02	Indel:-1
VvU6.1-70	T6-9-1	ACCACCCTGACCTACGGCGTGCAGTGCTTCAGCCGCTACCCCGACCACATGAAGCAGCACGACTTCTTCAAGTCCGCCATGCCCGAA-------TCCAGGAGCGCACCATCTTCTTCAAGGACGACGGCAACTACAAGACCCGCGCCGAGGTGAAGTTCGAGGGCGACACCCTGGTGAACCGCATCGAGCTGAAGGGCATCGACTTCAAGGAGGACGGCAACATCCTGGGGCACAAGCTGGAGTACAACTACAACAGC	6943	6943	4798	69.1	Indel:-7
VvU6.1-70	T6-9-2	ACCACCCTGACCTACGGCGTGCAGTGCTTCAGCCGCTACCCCGACCACATGAAGCAGCACGACTTCTTCAAGTCCGCCATGCCCGAAGGCTAC-TCCAGGAGCGCACCATCTTCTTCAAGGACGACGGCAACTACAAGACCCGCGCCGAGGTGAAGTTCGAGGGCGACACCCTGGTGAACCGCATCGAGCTGAAGGGCATCGACTTCAAGGAGGACGGCAACATCCTGGGGCACAAGCTGGAGTACAACTAC	3997	3997	3665	91.69	Indel:-1
VvU6.1-70	T6-10	ACCACCCTGACCTACGGCGTGCAGTGCTTCAGCCGCTACCCCGACCACATGAAGCAGCACGACTTCTTCAAGTCCGCCATGCCCGAAGGCTACGTCCAGGAGCGCACCATCTTCTTCAAGGACGACGGCAACTACAAGACCCGCGCCGAGGTGAAGTTCGAGGGCGACACCCTGGTGAACCGCATCGAGCTGAAGGGCATCGACTTCAAGGAGGACGGCAACATCCTGGGGCACAAGCTGGAGTACAACTA	4113	4113	3815	92.76	WT_like
VvU6.1-70	T6-11	ACCACCCTGACCTACGGCGTGCAGTGCTTCAGCCGCTACCCCGACCACATGAAGCAGCACGACTTCTTCAAGTCCGCCATGCCCGAAGGCTACGTCCAGGAGCGCACCATCTTCTTCAAGGACGACGGCAACTACAAGACCCGCGCCGAGGTGAAGTTCGAGGGCGACACCCTGGTGAACCGCATCGAGCTGAAGGGCATCGACTTCAAGGAGGACGGCAACATCCTGGGGCACAAGCTGGAGTACAACTA	516	516	469	90.9	WT_like
VvU6.1-70	T6-13	ACCACCCTGACCTACGGCGTGCAGTGCTTCAGCCGCTACCCCGACCACATGAAGCAGCACGACTTCTTCAAG------------------------------------------------GACGACGGCAACTACAAGACCCGCGCCGAGGTGAAGTTCGAGGGCGACACCCTGGTGAACCGCATCGAGCTGAAGGGCATCGACTTCAAGGAGGACGGCAACATCCTGGGGCACAAGCTGGAGTACAACTACAACAGCCACA	569	569	550	96.66	Indel:-48
Populus tremula × P. alba mEGFP editing
mEGFP WT	E9	ACCACCCTGACCTACGGCGTGCAGTGCTTCAGCCGCTACCCCGACCACATGAAGCAGCACGACTTCTTCAAGTCCGCCATGCCCGAAGGCTACGTCCAGGAGCGCACCATCTTCTTCAAGGACGACGGCAACTACAAGACCCGCGCCGAGGTGAAGTTCGAGGGCGACACCCTGGTGAACCGCATCGAGCTGAAGGGCATCGACTTCAAGGAGGACGGCAACATCCTGGGGCACAAGCTGGAGTACAACTA	3155	3155	3051	96.71	WT_like
mEGFP WT	E10	ACCACCCTGACCTACGGCGTGCAGTGCTTCAGCCGCTACCCCGACCACATGAAGCAGCACGACTTCTTCAAGTCCGCCATGCCCGAAGGCTACGTCCAGGAGCGCACCATCTTCTTCAAGGACGACGGCAACTACAAGACCCGCGCCGAGGTGAAGTTCGAGGGCGACACCCTGGTGAACCGCATCGAGCTGAAGGGCATCGACTTCAAGGAGGACGGCAACATCCTGGGGCACAAGCTGGAGTACAACTA	2335	2335	2262	96.88	WT_like
mEGFP WT	E15	ACCACCCTGACCTACGGCGTGCAGTGCTTCAGCCGCTACCCCGACCACATGAAGCAGCACGACTTCTTCAAGTCCGCCATGCCCGAAGGCTACGTCCAGGAGCGCACCATCTTCTTCAAGGACGACGGCAACTACAAGACCCGCGCCGAGGTGAAGTTCGAGGGCGACACCCTGGTGAACCGCATCGAGCTGAAGGGCATCGACTTCAAGGAGGACGGCAACATCCTGGGGCACAAGCTGGAGTACAACTA	7945	7945	5943	74.81	WT_like
mEGFP WT	E15	ACCACCCTGACCTACGGCGTGCAGTGCTTCAGCCGCTACCCCGACCACATGAAGCAGCACGACTTCTTCAAGTCCGCCATGCCCGAAGGCTACGTCCAGGAGCGCACCATCTTCTTCAAGGACGACGGCAACTACAAGACCCGCGCCGAGGTGAAGTTCGAGGGCGACACCCTGGTGAACCGCATCGAGCTGAAGGGCATCGACTTCAAGGAGGACGGCAACATCCTGGGGCACAAGCTGGAGTACAACTA	1909	1909	1846	96.7	WT_like
Promoterless	344-1	ACCACCCTGACCTACGGCGTGCAGTGCTTCAGCCGCTACCCCGACCACATGAAGCAGCACGACTTCTTCAAGTCCGCCATGCCCGAAGGCTACGTCCAGGAGCGCACCATCTTCTTCAAGGACGACGGCAACTACAAGACCCGCGCCGAGGTGAAGTTCGAGGGCGACACCCTGGTGAACCGCATCGAGCTGAAGGGCATCGACTTCAAGGAGGACGGCAACATCCTGGGGCACAAGCTGGAGTACAACTA	4450	4450	4219	94.81	WT_like
Promoterless	344-2	ACCACCCTGACCTACGGCGTGCAGTGCTTCAGCCGCTACCCCGACCACATGAAGCAGCACGACTTCTTCAAGTCCGCCATGCCCGAAGGCTACGTCCAGGAGCGCACCATCTTCTTCAAGGACGACGGCAACTACAAGACCCGCGCCGAGGTGAAGTTCGAGGGCGACACCCTGGTGAACCGCATCGAGCTGAAGGGCATCGACTTCAAGGAGGACGGCAACATCCTGGGGCACAAGCTGGAGTACAACTA	4543	4543	4417	97.23	WT_like
Promoterless	344-3	ACCACCCTGACCTACGGCGTGCAGTGCTTCAGCCGCTACCCCGACCACATGAAGCAGCACGACTTCTTCAAGTCCGCCATGCCCGAAGGCTACGTCCAGGAGCGCACCATCTTCTTCAAGGACGACGGCAACTACAAGACCCGCGCCGAGGTGAAGTTCGAGGGCGACACCCTGGTGAACCGCATCGAGCTGAAGGGCATCGACTTCAAGGAGGACGGCAACATCCTGGGGCACAAGCTGGAGTACAACTA	2537	2537	2452	96.65	WT_like
Promoterless	344-9	ACCACCCTGACCTACGGCGTGCAGTGCTTCAGCCGCTACCCCGACCACATGAAGCAGCACGACTTCTTCAAGTCCGCCATGCCCGAAGGCTACGTCCAGGAGCGCACCATCTTCTTCAAGGACGACGGCAACTACAAGACCCGCGCCGAGGTGAAGTTCGAGGGCGACACCCTGGTGAACCGCATCGAGCTGAAGGGCATCGACTTCAAGGAGGACGGCAACATCCTGGGGCACAAGCTGGAGTACAACTA	5240	5240	5032	96.04	WT_like
MtU6.6-352	402-5	ACCACCCTGACCTACGGCGTGCAGTGCTTCAGCCGCTACCCCGACCACATGAAGCAGCACGACTTCTTCAAGTCCGCCATGCCCGAAGGCTACGANNNNNNGNNNNNCNNNTNNTNNNNGNANNNNNGNNANTNNNNNNNNNNCNNNNANNNGNNGNNNGNNGNNNNNNNNNNNNNNNANNNNNNNGNNNNNNANGNNNNNNNNTTNNANNNNNACNGNNACNNNNNNNGNNNNANGCTATTACAATTTC	706	706	560	79.32	Indel: strange editing
MtU6.6-352	402-12	ACCACCCTGACCTACGGCGTGCAGTGCTTCAGCCGCTACCCCGACCACATGAAGCAGCACGACTTCTTCAAGTCCGCCATGCCCGAAGGCTACGTTCCAGGAGCGCACCATCTTCTTCAAGGACGACGGCAACTACAAGACCCGCGCCGAGGTGAAGTTCGAGGGCGACACCCTGGTGAACCGCATCGAGCTGAAGGGCATCGACTTCAAGGAGGACGGCAACATCCTGGGGCACAAGCTGGAGTACAACT	2641	2641	1909	72.28	Indel:+1
MtU6.6-352	402-15	ACCACCCTGACCTACGGCGTGCAGTGCTTCAGCCGCTACCCCGACCACATGAAGCAGCACGACTTCTTCAAGTCCGCCATGCCCGAAGGCTAC-TCCAGGAGCGCACCATCTTCTTCAAGGACGACGGCAACTACAAGACCCGCGCCGAGGTGAAGTTCGAGGGCGACACCCTGGTGAACCGCATCGAGCTGAAGGGCATCGACTTCAAGGAGGACGGCAACATCCTGGGGCACAAGCTGGAGTACAACTAC	2212	2212	2163	97.78	Indel:-1
MtU6.6-352	402-20	ACCACCCTGACCTACGGCGTGCAGTGCTTCAGCCGCTACCCCGACCACATGAAGCAGCACGACTTCTTCAAGTCCGCCATGCCCGAAGGCTAC-TCCAGGAGCGCACCATCTTCTTCAAGGACGACGGCAACTACAAGACCCGCGCCGAGGTGAAGTTCGAGGGCGACACCCTGGTGAACCGCATCGAGCTGAAGGGCATCGACTTCAAGGAGGACGGCAACATCCTGGGGCACAAGCTGGAGTACAACTAC	2478	2478	2427	97.94	Indel:-1
MtU6.6-189	303-1	ACCACCCTGACCTACGGCGTGCAGTGCTTCAGCCGCTACCCCGACCACATGAAGCAGCACGACTTCTTCAAGTCCGCCATGCCCGAAGGCTAC-TCCAGGAGCGCACCATCTTCTTCAAGGACGACGGCAACTACAAGACCCGCGCCGAGGTGAAGTTCGAGGGCGACACCCTGGTGAACCGCATCGAGCTGAAGGGCATCGACTTCAAGGAGGACGGCAACATCCTGGGGCACAAGCTGGAGTACAACTAC	3307	3307	3202	96.82	Indel:-1
MtU6.6-189	303-2	ACCACCCTGACCTACGGCGTGCAGTGCTTCAGCCGCTACCCCGACCACATGAAGCAGCACGACTTCTTCAAGTCCGCCATGCCCGAAGGCTAC-TCCAGGAGCGCACCATCTTCTTCAAGGACGACGGCAACTACAAGACCCGCGCCGAGGTGAAGTTCGAGGGCGACACCCTGGTGAACCGCATCGAGCTGAAGGGCATCGACTTCAAGGAGGACGGCAACATCCTGGGGCACAAGCTGGAGTACAACTAC	2450	2450	1878	76.65	Indel:-1
MtU6.6-189	303-3	ACCACCCTGACCTACGGCGTGCAGTGCTTCAGCCGCTACCCCGACCACATGAAGCAGCACGACTTCTTCAAGTCCGCCATGCCCGAAGGCTAC-TCCAGGAGCGCACCATCTTCTTCAAGGACGACGGCAACTACAAGACCCGCGCCGAGGTGAAGTTCGAGGGCGACACCCTGGTGAACCGCATCGAGCTGAAGGGCATCGACTTCAAGGAGGACGGCAACATCCTGGGGCACAAGCTGGAGTACAACTAC	2031	2031	1545	76.07	Indel:-1
MtU6.6-104	375-3	ACCACCCTGACCTACGGCGTGCAGTGCTTCAGCCGCTACCCCGACCACATGAAGCAGCACGACTTCTTCAAGTCCGCCATGCCCGAAGGCTAC-TCCAGGAGCGCACCATCTTCTTCAAGGACGACGGCAACTACAAGACCCGCGCCGAGGTGAAGTTCGAGGGCGACACCCTGGTGAACCGCATCGAGCTGAAGGGCATCGACTTCAAGGAGGACGGCAACATCCTGGGGCACAAGCTGGAGTACAACTAC	12343	12343	10796	87.46	Indel:-1
MtU6.6-104	375-8	ACCACCCTGACCTACGGCGTGCAGTGCTTCAGCCGCTACCCCGACCACATGAAGCAGCACGACTTCTTCAAGTCCGCCATGCCCGAAGGCTAC-TCCAGGAGCGCACCATCTTCTTCAAGGACGACGGCAACTACAAGACCCGCGCCGAGGTGAAGTTCGAGGGCGACACCCTGGTGAACCGCATCGAGCTGAAGGGCATCGACTTCAAGGAGGACGGCAACATCCTGGGGCACAAGCTGGAGTACAACTAC	1068	1068	809	75.74	Indel:-1
MtU6.6-104	375-11	ACCACCCTGACCTACGGCGTGCAGTGCTTCAGCCGCTACCCCGACCACATGAAGCAGCACGACTTCTTCAAGTCCGCCATGCCCGAAGGCTAC-TCCAGGAGCGCACCATCTTCTTCAAGGACGACGGCAACTACAAGACCCGCGCCGAGGTGAAGTTCGAGGGCGACACCCTGGTGAACCGCATCGAGCTGAAGGGCATCGACTTCAAGGAGGACGGCAACATCCTGGGGCACAAGCTGGAGTACAACTAC	5531	5531	5206	94.12	Indel:-1
MtU6.6-70	399-4	ACCACCCTGACCTACGGCGTGCAGTGCTTCAGCCGCTACCCCGACCACATGAAGCAGCACGACTTCTTCAAGTCCGCCATGCCCGAAGGCTAC-TCCAGGAGCGCACCATCTTCTTCAAGGACGACGGCAACTACAAGACCCGCGCCGAGGTGAAGTTCGAGGGCGACACCCTGGTGAACCGCATCGAGCTGAAGGGCATCGACTTCAAGGAGGACGGCAACATCCTGGGGCACAAGCTGGAGTACAACTAC	1282	1282	999	77.92	Indel:-1
MtU6.6-70	399-5	ACCACCCTGACCTACGGCGTGCAGTGCTTCAGCCGCTACCCCGACCACATGAAGCAGCACGACTTCTTCAAGTCCGCCATGCCCGAAGGCTAC-TCCAGGAGCGCACCATCTTCTTCAAGGACGACGGCAACTACAAGACCCGCGCCGAGGTGAAGTTCGAGGGCGACACCCTGGTGAACCGCATCGAGCTGAAGGGCATCGACTTCAAGGAGGACGGCAACATCCTGGGGCACAAGCTGGAGTACAACTAC	1404	1404	1068	76.06	Indel:-1
MtU6.6-70	399-7	ACCACCCTGACCTACGGCGTGCAGTGCTTCAGCCGCTACCCCGACCACATGAAGCAGCACGACTTCTTCAAGTCCGCCATGCCCGAAGGCTAC-TCCAGGAGCGCACCATCTTCTTCAAGGACGACGGCAACTACAAGACCCGCGCCGAGGTGAAGTTCGAGGGCGACACCCTGGTGAACCGCATCGAGCTGAAGGGCATCGACTTCAAGGAGGACGGCAACATCCTGGGGCACAAGCTGGAGTACAACTAC	1284	1284	930	72.42	Indel:-1
MtU6.6-70	399-9	ACCACCCTGACCTACGGCGTGCAGTGCTTCAGCCGCTACCCCGACCACATGAAGCAGCACGACTTCTTCAAGTCCGCCATGCCCGAAGGCTAC-TCCAGGAGCGCACCATCTTCTTCAAGGACGACGGCAACTACAAGACCCGCGCCGAGGTGAAGTTCGAGGGCGACACCCTGGTGAACCGCATCGAGCTGAAGGGCATCGACTTCAAGGAGGACGGCAACATCCTGGGGCACAAGCTGGAGTACAACTAC	4391	4391	3568	81.25	Indel:-1
MtU6.6-70	399-10	ACCACCCTGACCTACGGCGTGCAGTGCTTCAGCCGCTACCCCGACCACATGAAGCAGCACGACTTCTTCAAGTCCGCCATGCCCGAAGGCTAC-TCCAGGAGCGCACCATCTTCTTCAAGGACGACGGCAACTACAAGACCCGCGCCGAGGTGAAGTTCGAGGGCGACACCCTGGTGAACCGCATCGAGCTGAAGGGCATCGACTTCAAGGAGGACGGCAACATCCTGGGGCACAAGCTGGAGTACAACTAC	4884	4884	4517	92.48	Indel:-1
AtU3b-70	305-25	ACCACCCTGACCTACGGCGTGCAGTGCTTCAGCCGCTACCCCGACCACATGAAGCAGCACGACTTCTTCAAGTCCGCCATGCCCGAAGGCTAC-TCCAGGAGCGCACCATCTTCTTCAAGGACGACGGCAACTACAAGACCCGCGCCGAGGTGAAGTTCGAGGGCGACACCCTGGTGAACCGCATCGAGCTGAAGGGCATCGACTTCAAGGAGGACGGCAACATCCTGGGGCACAAGCTGGAGTACAACTAC	3031	3031	2935	96.83	Indel:-1
AtU3b-70	305-27	ACCACCCTGACCTACGGCGTGCAGTGCTTCAGCCGCTACCCCGACCACATGAAGCAGCACGACTTCTTCAAGTCCGCCATGCCCGAAGGCTAC-TCCAGGAGCGCACCATCTTCTTCAAGGACGACGGCAACTACAAGACCCGCGCCGAGGTGAAGTTCGAGGGCGACACCCTGGTGAACCGCATCGAGCTGAAGGGCATCGACTTCAAGGAGGACGGCAACATCCTGGGGCACAAGCTGGAGTACAACTAC	9923	9923	9823	98.99	Indel:-1
AtU3b-70	305-30	ACCACCCTGACCTACGGCGTGCAGTGCTTCAGCCGCTACCCCGACCACATGAAGCAGCACGACTTCTTCAAGTCCGCCATGCCCGAAGGCTAC-TCCAGGAGCGCACCATCTTCTTCAAGGACGACGGCAACTACAAGACCCGCGCCGAGGTGAAGTTCGAGGGCGACACCCTGGTGAACCGCATCGAGCTGAAGGGCATCGACTTCAAGGAGGACGGCAACATCCTGGGGCACAAGCTGGAGTACAACTAC	5192	5192	4980	95.91	Indel:-1
AtU3b-70	305-31	ACCACCCTGACCTACGGCGTGCAGTGCTTCAGCCGCTACCCCGACCACATGAAGCAGCACGACTTCTTCAAGTCCGCCATGCCCGAAGGCTAC-TCCAGGAGCGCACCATCTTCTTCAAGGACGACGGCAACTACAAGACCCGCGCCGAGGTGAAGTTCGAGGGCGACACCCTGGTGAACCGCATCGAGCTGAAGGGCATCGACTTCAAGGAGGACGGCAACATCCTGGGGCACAAGCTGGAGTACAACTAC	4259	4259	4010	94.15	Indel:-1
AtU3d-70	304-1	ACCACCCTGACCTACGGCGTGCAGTGCTTCAGCCGCTACCCCGACCACATGAAGCAGCACGACTTCTTCAAGTCCGCCATGCCCGAAGGCTAC-TCCAGGAGCGCACCATCTTCTTCAAGGACGACGGCAACTACAAGACCCGCGCCGAGGTGAAGTTCGAGGGCGACACCCTGGTGAACCGCATCGAGCTGAAGGGCATCGACTTCAAGGAGGACGGCAACATCCTGGGGCACAAGCTGGAGTACAACTAC	5224	5224	5066	96.97	Indel:-1
AtU3d-70	304-2	ACCACCCTGACCTACGGCGTGCAGTGCTTCAGCCGCTACCCCGACCACATGAAGCAGCACGACTTCTTCAAGTCCGCCATGCCCGAAGGCTAC-TCCAGGAGCGCACCATCTTCTTCAAGGACGACGGCAACTACAAGACCCGCGCCGAGGTGAAGTTCGAGGGCGACACCCTGGTGAACCGCATCGAGCTGAAGGGCATCGACTTCAAGGAGGACGGCAACATCCTGGGGCACAAGCTGGAGTACAACTAC	6847	6847	6635	96.9	Indel:-1
AtU3d-70	304-3	ACCACCCTGACCTACGGCGTGCAGTGCTTCAGCCGCTACCCCGACCACATGAAGCAGCACGACTTCTTCAAGTCCGCCATGCCCGAAGGCTAC-TCCAGGAGCGCACCATCTTCTTCAAGGACGACGGCAACTACAAGACCCGCGCCGAGGTGAAGTTCGAGGGCGACACCCTGGTGAACCGCATCGAGCTGAAGGGCATCGACTTCAAGGAGGACGGCAACATCCTGGGGCACAAGCTGGAGTACAACTAC	3951	3951	3690	93.39	Indel:-1
AtU6.1-70	374-3	ACCACCCTGACCTACGGCGTGCAGTGCTTCAGCCGCTACCCCGACCACATGAAGCAGCACGACTTCTTCAAGTCCGCCATGCCCGAAGGCTACGTCCAGGAGCGCACCATCTTCTTCAAGGACGACGGCAACTACAAGACCCGCGCCGAGGTGAAGTTCGAGGGCGACACCCTGGTGAACCGCATCGAGCTGAAGGGCATCGACTTCAAGGAGGACGGCAACATCCTGGGGCACAAGCTGGAGTACAACTA	4677	4677	4500	96.22	WT_like
AtU6.1-70	374-4	ACCACCCTGACCTACGGCGTGCAGTGCTTCAGCCGCTACCCCGACCACATGAAGCAGCACGACTTCTTCAAGTCCGCCATGCCCGAAGGCTACGTCCAGGAGCGCACCATCTTCTTCAAGGACGACGGCAACTACAAGACCCGCGCCGAGGTGAAGTTCGAGGGCGACACCCTGGTGAACCGCATCGAGCTGAAGGGCATCGACTTCAAGGAGGACGGCAACATCCTGGGGCACAAGCTGGAGTACAACTA	3186	2840	2783	98	WT_like
AtU6.1-70	374-5	ACCACCCTGACCTACGGCGTGCAGTGCTTCAGCCGCTACCCCGACCACATGAAGCAGCACGACTTCTTCAAGTCCGCCATGCCCGAAGGCTACGTCCAGGAGCGCACCATCTTCTTCAAGGACGACGGCAACTACAAGACCCGCGCCGAGGTGAAGTTCGAGGGCGACACCCTGGTGAACCGCATCGAGCTGAAGGGCATCGACTTCAAGGAGGACGGCAACATCCTGGGGCACAAGCTGGAGTACAACTA	5840	5840	4946	84.7	WT_like
AtU6.1-70	374-17	ACCACCCTGACCTACGGCGTGCAGTGCTTCAGCCGCTACCCCGACCACATGAAGCAGCACGACTTCTTCAAGTCCGCCATGCCCGAAGGCTACGTCCAGGAGCGCACCATCTTCTTCAAGGACGACGGCAACTACAAGACCCGCGCCGAGGTGAAGTTCGAGGGCGACACCCTGGTGAACCGCATCGAGCTGAAGGGCATCGACTTCAAGGAGGACGGCAACATCCTGGGGCACAAGCTGGAGTACAACTA	8437	8437	8129	96.35	WT_like
AtU6.1-70	374-19	ACCACCCTGACCTACGGCGTGCAGTGCTTCAGCCGCTACCCCGACCACATGAAGCAGCACGACTTCTTCAAGTCCGCCATGCCCGAAGGCTACGTCCAGGAGCGCACCATCTTCTTCAAGGACGACGGCAACTACAAGACCCGCGCCGAGGTGAAGTTCGAGGGCGACACCCTGGTGAACCGCATCGAGCTGAAGGGCATCGACTTCAAGGAGGACGGCAACATCCTGGGGCACAAGCTGGAGTACAACTA	6628	6628	6321	95.37	WT_like
CiU6.1-70	385-2	ACCACCCTGACCTACGGCGTGCAGTGCTTCAGCCGCTACCCCGACCACATGAAGCAGCACGACTTCTTCAAGTCCGCCATGCCCGAAGGCTAC-TCCAGGAGCGCACCATCTTCTTCAAGGACGACGGCAACTACAAGACCCGCGCCGAGGTGAAGTTCGAGGGCGACACCCTGGTGAACCGCATCGAGCTGAAGGGCATCGACTTCAAGGAGGACGGCAACATCCTGGGGCACAAGCTGGAGTACAACTAC	5033	5033	4840	96.16	Indel:-1
CiU6.1-70	385-4	ACCACCCTGACCTACGGCGTGCAGTGCTTCAGCCGCTACCCCGACCACATGAAGCAGCACGACTTCTTCAAGTCCGCCATGCCCGAAGGCT----CCAGGAGCGCACCATCTTCTTCAAGGACGACGGCAACTACAAGACCCGCGCCGAGGTGAAGTTCGAGGGCGACACCCTGGTGAACCGCATCGAGCTGAAGGGCATCGACTTCAAGGAGGACGGCAACATCCTGGGGCACAAGCTGGAGTACAACTACAAC	3159	3159	2998	94.9	Indel:-4
CiU6.1-70	385-7	ACCACCCTGACCTACGGCGTGCAGTGCTTCAGCCGCTACCCCGACCACATGAAGCAGCACGACTTCTTCAAGTCCGCCATGCCCGAAGGCTAC-TCCAGGAGCGCACCATCTTCTTCAAGGACGACGGCAACTACAAGACCCGCGCCGAGGTGAAGTTCGAGGGCGACACCCTGGTGAACCGCATCGAGCTGAAGGGCATCGACTTCAAGGAGGACGGCAACATCCTGGGGCACAAGCTGGAGTACAACTAC	4454	4454	4315	96.87	Indel:-1
CiU6.1-70	385-9	ACCACCCTGACCTACGGCGTGCAGTGCTTCAGCCGCTACCCCGACCACATGAAGCAGCACGACTTCTTCAAGTCCGCCATGCCCGAAGGCTACGATCCAGGAGCGCACCATCTTCTTCAAGGACGACGGCAACTACAAGACCCGCGCCGAGGTGAAGTTCGAGGGCGACACCCTGGTGAACCGCATCGAGCTGAAGGGCATCGACTTCAAGGAGGACGGCAACATCCTGGGGCACAAGCTGGAGTACAACT	2338	2338	2201	94.14	Indel:+1
CiU6.1-70	385-11	ACCACCCTGACCTACGGCGTGCAGTGCTTCAGCCGCTACCCCGACCACATGAAGCAGCACGACTTCTTCAAGTCCGCCATGCCCGAAGGCTAC-TCCAGGAGCGCACCATCTTCTTCAAGGACGACGGCAACTACAAGACCCGCGCCGAGGTGAAGTTCGAGGGCGACACCCTGGTGAACCGCATCGAGCTGAAGGGCATCGACTTCAAGGAGGACGGCAACATCCTGGGGCACAAGCTGGAGTACAACTAC	3094	3094	2864	92.56	Indel:-1
CiU6.1-70	385-19	ACCACCCTGACCTACGGCGTGCAGTGCTTCAGCCGCTACCCCGACCACATGAAGCAGCACGACTTCTTCAAGTCCGCCATGCCCGAAGGCTAC-TCCAGGAGCGCACCATCTTCTTCAAGGACGACGGCAACTACAAGACCCGCGCCGAGGTGAAGTTCGAGGGCGACACCCTGGTGAACCGCATCGAGCTGAAGGGCATCGACTTCAAGGAGGACGGCAACATCCTGGGGCACAAGCTGGAGTACAACTAC	833	833	756	90.75	Indel:-1
VvU6.1-70	386-8	ACCACCCTGACCTACGGCGTGCAGTGCTTCAGCCGCTACCCCGACCACATGAAGCAGCACGACTTCTTCAAGTCCGCCATGCCCGAAGGCTAC-TCCAGGAGCGCACCATCTTCTTCAAGGACGACGGCAACTACAAGACCCGCGCCGAGGTGAAGTTCGAGGGCGACACCCTGGTGAACCGCATCGAGCTGAAGGGCATCGACTTCAAGGAGGACGGCAACATCCTGGGGCACAAGCTGGAGTACAACTAC	3678	3678	3532	96.03	Indel:-1
Populus tremula × P. alba multiplex editing
MYB allele	Event	Read sequence MYB gRNA1-PAM: AATTACCGGCACAAGTGAAACGG	Total Hits	Sub Hits	Indel or WT Hits	Indel or WT %	Pattern
MYB138t1	WT	CTACGGCCAGTGAGTTTGATAGGGGAAACCAGTTGGAGTGCTTCGAGAAACTGAAAGAATTACCGGCACAAGTGAAACGGAATTTGGACAGTCCAATGGCAATTCATGATAGAAGCCCGTATGCCGGCGATCATAATGGGTGGTTTGTTGACTCTTCAGCGATTGAAAACGCACCTGTGGGGAATATCATTGATGGATTTTCGGAAATTTTAGTGTGTAATTCTCTGGACCACAACCCGACCTGTTCTGGAGAGAATATTAATGATAACTATGCTGGTAATCTTGAAGATATTTATTGGAATAGCTTACTCAATGATCTGGTCGATGCGTCTCCAACTGGGTCCTCTGTATTTTGATCATCTACACTAATAGCTACTTCTATAGTTCTAGTACTATAAA…	1864	242	237	97.94	WT_like
MYB186t2	WT	CTACGGCCAGTGAGTTTGATAGGGGAAACCAGTTGGAGTGCTTCGAGAAACTGAAAGAATTACCGGCACAAGTGAAACGGAATTTGGACAGTCCAATGGCAATTCATGATAGAAGCCCGTATGCCGGCGATCATAATGGGTGGTTTGTTGACTCTTCAGCGATTGAAAACGCACCTGTGGGGAATATCATTGATGGATTTTCGGAAATTTTAGTGTGTAATTCTCTGGACCACAACCCGACCTGTTCTGGAGAGAATATTAATGATAACTACGCTGGTAATCTTGAAGATATTTATTGGAATAGCTTACTCAATGATCTGGTCCATGCGTCTCCAACTGGGTCATCTGTATTTTGATCATCTACACTAATAGCTACTTCTATAGTTCTAGTACTATAAA…	1864	124	119	95.97	WT_like
MYB138t2	WT	CTACGGCCAGTGAGTTTGATAGGGGAAACCAGTTGGAGTGCTTCGAGAAACTGAAAGAATTACCGGCACAAGTGAAACGGAATTTGGACAGTCCAATGGCAATTCATGATAGAAGCCCGTATGCCGGCGATCATAATGGGTGGTTTGTTGACTCTTCAGCGATTGAAAACGCACCTGTGGGGAATATCATTGATGGATTTTCGGAAATTTTAGTGTGTAATTCTCTGGACCACAACCCGACCTGTTCTGGAGAGAATATTAATGATAACTATGCTGGTAATCTTGAAGATATTTATTGGAATAGCTTACTCAATGATCTGGTCGATGCGTCTCCAACTGGGTCCTCTGTATTTTGATCATCTACACTAATAGCTACTTCTATAGTTCTAGTACTATAAA…	1864	223	215	96.42	WT_like
MYB138t1	Cas9	CTACGGCCAGTGAGTTTGATAGGGGAAACCAGTTGGAGTGCTTCGAGAAACTGAAAGAATTACCGGCACAAGTGAAACGGAATTTGGACAGTCCAATGGCAATTCATGATAGAAGCCCGTATGCCGGCGATCATAATGGGTGGTTTGTTGACTCTTCAGCGATTGAAAACGCACCTGTGGGGAATATCATTGATGGATTTTCGGAAATTTTAGTGTGTAATTCTCTGGACCACAACCCGACCTGTTCTGGAGAGAATATTAATGATAACTATGCTGGTAATCTTGAAGATATTTATTGGAATAGCTTACTCAATGATCTGGTCGATGCGTCTCCAACTGGGTCCTCTGTATTTTGATCATCTACACTAATAGCTACTTCTATAGTTCTAGTACTATAAA…	626	75	72	96	WT_like
MYB186t2	Cas9	CTACGGCCAGTGAGTTTGATAGGGGAAACCAGTTGGAGTGCTTCGAGAAACTGAAAGAATTACCGGCACAAGTGAAACGGAATTTGGACAGTCCAATGGCAATTCATGATAGAAGCCCGTATGCCGGCGATCATAATGGGTGGTTTGTTGACTCTTCAGCGATTGAAAACGCACCTGTGGGGAATATCATTGATGGATTTTCGGAAATTTTAGTGTGTAATTCTCTGGACCACAACCCGACCTGTTCTGGAGAGAATATTAATGATAACTACGCTGGTAATCTTGAAGATATTTATTGGAATAGCTTACTCAATGATCTGGTCCATGCGTCTCCAACTGGGTCATCTGTATTTTGATCATCTACACTAATAGCTACTTCTATAGTTCTAGTACTATAAA…	626	51	50	98.04	WT_like
MYB138t2	Cas9	CTACGGCCAGTGAGTTTGATAGGGGAAACCAGTTGGAGTGCTTCGAGAAACTGAAAGAATTACCGGCACAAGTGAAACGGAATTTGGACAGTCCAATGGCAATTCATGATAGAAGCCCGTATGCCGGCGATCATAATGGGTGGTTTGTTGACTCTTCAGCGATTGAAAACGCACCTGTGGGGAATATCATTGATGGATTTTCGGAAATTTTAGTGTGTAATTCTCTGGACCACAACCCGACCTGTTCTGGAGAGAATATTAATGATAACTATGCTGGTAATCTTGAAGATATTTATTGGAATAGCTTACTCAATGATCTGGTCGATGCGTCTCCAACTGGGTCCTCTGTATTTTGATCATCTACACTAATAGCTACTTCTATAGTTCTAGTACTATAAA…	626	84	76	90.48	WT_like
MYB138t1	505-1	CTACGGCCAGTGAGTTTGATAGGGGAAACCAGTTGGAGTGCTTCGAGAAACTGAAAGAATTACCGGCACAAGTGAAAACGGAATTTGGACAGTCCAATGGCAATTCATGATAGAAGCCCGTATGCCGGCGATCATAATGGGTGGTTTGTTGACTCTTCAGCGATTGAAAACGCACCTGTGGGGAATATCATTGATGGATTTTCGGAAATTTTAGTGTGTAATTCTCTGGACCACAACCCGACCTGTTCTGGAGAGAATATTAATGATAACTATGCTGGTAATCTTGAAGATATTTATTGGAATAGCTTACTCAATGATCTGGTCGATGCGTCTCCAACTGGGTCCTCTGTATTTTGATCATCTACACTAATAGCTACTTCTATAGTTCTAGTACTATAA…	411	56	49	87.5	Indel:+1
MYB186t2	505-1	CTACGGCCAGTGAGTTTGATAGGGGAAACCAGTTGGAGTGCTTCGAGAAACTGAAAGAATTACCGGCACAAGTGAAAACGGAATTTGGACAGTCCAATGGCAATTCATGATAGAAGCCCGTATGCCGGCGATCATAATGGGTGGTTTGTTGACTCTTCAGCGATTGAAAACGCACCTGTGGGGAATATCATTGATGGATTTTCGGAAATTTTAGTGTGTAATTCTCTGGACCACAACCCGACCTGTTCTGGAGAGAATATTAATGATAACTACGCTGGTAATCTTGAAGATATTTATTGGAATAGCTTACTCAATGATCTGGTCCATGCGTCTCCAACTGGGTCATCTGTATTTTGATCATCTACACTAATAGCTACTTCTATAGTTCTAGTACTATAA…	411	52	46	88.46	Indel:+1
MYB138t2	505-1	CTACGGCCAGTGAGTTTGATAGGGGAAACCAGTTGGAGTGCTTCGAGAAACTGAAAGAATTACCGGCACAAGTGTAAACGGAATTTGGACAGTCCAATGGCAATTCATGATAGAAGCCCGTATGCCGGCGATCATAATGGGTGGTTTGTTGACTCTTCAGCGATTGAAAACGCACCTGTGGGGAATATCATTGATGGATTTTCGGAAATTTTAGTGTGTAATTCTCTGGACCACAACCCGACCTGTTCTGGAGAGAATATTAATGATAACTATGCTGGTAATCTTGAAGATATTTATTGGAATAGCTTACTCAATGATCTGGTCGATGCGTCTCCAACTGGGTCCTCTGTATTTTGATCATCTACACTAATAGCTACTTCTATAGTTCTAGTACTATAA…	411	58	19	32.75	Indel:+1
MYB138t1	505-2						NA
MYB186t2	505-2						NA
MYB138t2	505-2						NA
MYB138t1	505-4	CTACGGCCAGTGAGTTTGATAGGGGAAACCAGTTGGAGTGCTTCGAGAAACTGAAAGAATTACCGGCACAAGTGAAAACGGAATTTGGACAGTCCAATGGCAATTCATGATAGAAGCCCGTATGCCGGCGATCATAATGGGTGGTTTGTTGACTCTTCAGCGATTGAAAACGCACCTGTGGGGAATATCATTGATGGATTTTCGGAAATTTTAGTGTGTAATTCTCTGGACCACAACCCGACCTGTTCTGGAGAGAATATTAATGATAACTATGCTGGTAATCTTGAAGATATTTATTGGAATAGCTTACTCAATGATCTGGTCGATGCGTCTCCAACTGGGTCCTCTGTATTTTGATCATCTACACTAATAGCTACTTCTATAGTTCTAGTACTATAA…	407	59	44	74.57	Indel:+1
MYB186t2	505-4	CTACGGCCAGTGAGTTTGATAGGGGAAACCAGTTGGAGTGCTTCGAGAAACTGAAAGAATTACCGGCACAAGTGAAAACGGAATTTGGACAGTCCAATGGCAATTCATGATAGAAGCCCGTATGCCGGCGATCATAATGGGTGGTTTGTTGACTCTTCAGCGATTGAAAACGCACCTGTGGGGAATATCATTGATGGATTTTCGGAAATTTTAGTGTGTAATTCTCTGGACCACAACCCGACCTGTTCTGGAGAGAATATTAATGATAACTACGCTGGTAATCTTGAAGATATTTATTGGAATAGCTTACTCAATGATCTGGTCCATGCGTCTCCAACTGGGTCATCTGTATTTTGATCATCTACACTAATAGCTACTTCTATAGTTCTAGTACTATAA…	407	40	6	15	Indel:+1
MYB138t2	505-4	CTACGGCCAGTGAGTTTGATAGGGGAAACCAGTTGGAGTGCTTCGAGAAACTGAAAGAATTACCGGCACAAGTGAAAACGGAATTTGGACAGTCCAATGGCAATTCATGATAGAAGCCCGTATGCCGGCGATCATAATGGGTGGTTTGTTGACTCTTCAGCGATTGAAAACGCACCTGTGGGGAATATCATTGATGGATTTTCGGAAATTTTAGTGTGTAATTCTCTGGACCACAACCCGACCTGTTCTGGAGAGAATATTAATGATAACTATGCTGGTAATCTTGAAGATATTTATTGGAATAGCTTACTCAATGATCTGGTCGATGCGTCTCCAACTGGGTCCTCTGTATTTTGATCATCTACACTAATAGCTACTTCTATAGTTCTAGTACTATAA…	407	55	10	18.18	Indel:+1
MYB138t1	505-5	CTACGGCCAGTGAGTTTGATAGGGGAAACCAGTTGGAGTGCTTCGAGAAACTGAAAGAATTACCGGCACAAGTGAAACGGAATTTGGACAGTCCAATGGCAATTCATGATAGAAGCCCGTATGCCGGCGATCATAATGGGTGGTTTGTTGACTCTTCAGCGATTGAAAACGCACCTGTGGGGAATATCATTGATGGATTTTCGGAAATTTTAGTGTGTAATTCTCTGGACCACAACCCGACCTGTTCTGGAGAGAATATTAATGATAACTATGCTGGTAATCTTGAAGATATTTATTGGAATAGCTTACTCAATGATCTGGTCGATGCGTCTCCAACTGGGTCCTCTGTATTTTGATCATCTACACTAATAGCTACTTCTATAGTTCTAGTACTATAAA…	934	110	105	95.46	WT_like
MYB186t2	505-5	CTACGGCCAGTGAGTTTGATAGGGGAAACCAGTTGGAGTGCTTCGAGAAACTGAAAGAATTACCGGCACAAGTGAAACGGAATTTGGACAGTCCAATGGCAATTCATGATAGAAGCCCGTATGCCGGCGATCATAATGGGTGGTTTGTTGACTCTTCAGCGATTGAAAACGCACCTGTGGGGAATATCATTGATGGATTTTCGGAAATTTTAGTGTGTAATTCTCTGGACCACAACCCGACCTGTTCTGGAGAGAATATTAATGATAACTACGCTGGTAATCTTGAAGATATTTATTGGAATAGCTTACTCAATGATCTGGTCCATGCGTCTCCAACTGGGTCATCTGTATTTTGATCATCTACACTAATAGCTACTTCTATAGTTCTAGTACTATAAA…	934	89	86	96.63	WT_like
MYB138t2	505-5	CTACGGCCAGTGAGTTTGATAGGGGAAACCAGTTGGAGTGCTTCGAGAAACTGAAAGAATTACCGGCACAAGTGTAAACGGAATTTGGACAGTCCAATGGCAATTCATGATAGAAGCCCGTATGCCGGCGATCATAATGGGTGGTTTGTTGACTCTTCAGCGATTGAAAACGCACCTGTGGGGAATATCATTGATGGATTTTCGGAAATTTTAGTGTGTAATTCTCTGGACCACAACCCGACCTGTTCTGGAGAGAATATTAATGATAACTATGCTGGTAATCTTGAAGATATTTATTGGAATAGCTTACTCAATGATCTGGTCGATGCGTCTCCAACTGGGTCCTCTGTATTTTGATCATCTACACTAATAGCTACTTCTATAGTTCTAGTACTATAA…	934	100	98	98	Indel:+1
MYB138t1	505-7	CTACGGCCAGTGAGTTTGATAGGGGAAACCAGTTGGAGTGCTTCGAGAAACTGAAAGAATTACCGGCACAAGTGAAAACGGAATTTGGACAGTCCAATGGCAATTCATGATAGAAGCCCGTATGCCGGCGATCATAATGGGTGGTTTGTTGACTCTTCAGCGATTGAAAACGCACCTGTGGGGAATATCATTGATGGATTTTCGGAAATTTTAGTGTGTAATTCTCTGGACCACAACCCGACCTGTTCTGGAGAGAATATTAATGATAACTATGCTGGTAATCTTGAAGATATTTATTGGAATAGCTTACTCAATGATCTGGTCGATGCGTCTCCAACTGGGTCCTCTGTATTTTGATCATCTACACTAATAGCTACTTCTATAGTTCTAGTACTATAA…	1109	129	44	34.1	Indel:+1
MYB186t2	505-7	CTACGGCCAGTGAGTTTGATAGGGGAAACCAGTTGGAGTGCTTCGAGAAACTGAAAGAATTACCGGCA------AAACGGAATTTGGACAGTCCAATGGCAATTCATGATAGAAGCCCGTATGCCGGCGATCATAATGGGTGGTTTGTTGACTCTTCAGCGATTGAAAACGCACCTGTGGGGAATATCATTGATGGATTTTCGGAAATTTTAGTGTGTAATTCTCTGGACCACAACCCGACCTGTTCTGGAGAGAATATTAATGATAACTACGCTGGTAATCTTGAAGATATTTATTGGAATAGCTTACTCAATGATCTGGTCCATGCGTCTCCAACTGGGTCATCTGTATTTTGATCATCTACACTAATAGCTACTTCTATAGTTCTAGTACTATAAA…	1109	116	26	22.41	Indel:-6
MYB138t2	505-7	CTACGGCCAGTGAGTTTGATAGGGGAAACCAGTTGGAGTGCTTCGAGAAACTGAAAGAATTACCGGCACAAGTGAAAACGGAATTTGGACAGTCCAATGGCAATTCATGATAGAAGCCCGTATGCCGGCGATCATAATGGGTGGTTTGTTGACTCTTCAGCGATTGAAAACGCACCTGTGGGGAATATCATTGATGGATTTTCGGAAATTTTAGTGTGTAATTCTCTGGACCACAACCCGACCTGTTCTGGAGAGAATATTAATGATAACTATGCTGGTAATCTTGAAGATATTTATTGGAATAGCTTACTCAATGATCTGGTCGATGCGTCTCCAACTGGGTCCTCTGTATTTTGATCATCTACACTAATAGCTACTTCTATAGTTCTAGTACTATAA…	1109	111	21	18.91	Indel:+1
MYB138t1	505-9	CTACGGCCAGTGAGTTTGATAGGGGAAACCAGTTGGAGTGCTTCGAGAAACTGAAAGAATTACCGGCACAAGTGTAAACGGAATTTGGACAGTCCAATGGCAATTCATGATAGAAGCCCGTATGCCGGCGATCATAATGGGTGGTTTGTTGACTCTTCAGCGATTGAAAACGCACCTGTGGGGAATATCATTGATGGATTTTCGGAAATTTTAGTGTGTAATTCTCTGGACCACAACCCGACCTGTTCTGGAGAGAATATTAATGATAACTATGCTGGTAATCTTGAAGATATTTATTGGAATAGCTTACTCAATGATCTGGTCGATGCGTCTCCAACTGGGTCCTCTGTATTTTGATCATCTACACTAATAGCTACTTCTATAGTTCTAGTACTATAA…	2150	211	57	27.01	Indel:+1
MYB186t2	505-9	CTACGGCCAGTGAGTTTGATAGGGGAAACCAGTTGGAGTGCTTCGAGAAAC---------------------------GGAATTTGGACAGTCCAATGGCAATTCATGATAGAAGCCCGTATGCCGGCGATCATAATGGGTGGTTTGTTGACTCTTCAGCGATTGAAAACGCACCTGTGGGGAATATCATTGATGGATTTTCGGAAATTTTAGTGTGTAATTCTCTGGACCACAACCCGACCTGTTCTGGAGAGAATATTAATGATAACTACGCTGGTAATCTTGAAGATATTTATTGGAATAGCTTACTCAATGATCTGGTCCATGCGTCTCCAACTGGGTCATCTGTATTTTGATCATCTACACTAATAGCTACTTCTATAGTTCTAGTACTATAAA…	2150	213	59	27.69	Indel:-27
MYB138t2	505-9	CTACGGCCAGTGAGTTTGATAGGGGAAACCAGTTGGAGTGCTTCGAGAAACTGAAAGAATTACCGGC-------AAACGGAATTTGGACAGTCCAATGGCAATTCATGATAGAAGCCCGTATGCCGGCGATCATAATGGGTGGTTTGTTGACTCTTCAGCGATTGAAAACGCACCTGTGGGGAATATCATTGATGGATTTTCGGAAATTTTAGTGTGTAATTCTCTGGACCACAACCCGACCTGTTCTGGAGAGAATATTAATGATAACTATGCTGGTAATCTTGAAGATATTTATTGGAATAGCTTACTCAATGATCTGGTCGATGCGTCTCCAACTGGGTCCTCTGTATTTTGATCATCTACACTAATAGCTACTTCTATAGTTCTAGTACTATAAA…	2150	204	56	27.45	Indel:-7
MYB138t1	505-20	CTACGGCCAGTGAGTTTGATAGGGGAAACCAGTTGGAGTGCTTCGAGAAACTGAAAGAATTACCGGCA------AAACGGAATTTGGACAGTCCAATGGCAATTCATGATAGAAGCCCGTATGCCGGCGATCATAATGGGTGGTTTGTTGACTCTTCAGCGATTGAAAACGCACCTGTGGGGAATATCATTGATGGATTTTCGGAAATTTTAGTGTGTAATTCTCTGGACCACAACCCGACCTGTTCTGGAGAGAATATTAATGATAACTATGCTGGTAATCTTGAAGATATTTATTGGAATAGCTTACTCAATGATCTGGTCGATGCGTCTCCAACTGGGTCCTCTGTATTTTGATCATCTACACTAATAGCTACTTCTATAGTTCTAGTACTATAAA…	2349	271	266	98.15	Indel:-6
MYB186t2	505-20	CTACGGCCAGTGAGTTTGATAGGGGAAACCAGTTGGAGTGCTTCGAGAAACTGAAAGAATTACCGGCACAA-----ACGGAATTTGGACAGTCCAATGGCAATTCATGATAGAAGCCCGTATGCCGGCGATCATAATGGGTGGTTTGTTGACTCTTCAGCGATTGAAAACGCACCTGTGGGGAATATCATTGATGGATTTTCGGAAATTTTAGTGTGTAATTCTCTGGACCACAACCCGACCTGTTCTGGAGAGAATATTAATGATAACTACGCTGGTAATCTTGAAGATATTTATTGGAATAGCTTACTCAATGATCTGGTCCATGCGTCTCCAACTGGGTCATCTGTATTTTGATCATCTACACTAATAGCTACTTCTATAGTTCTAGTACTATAAA…	2349	287	287	100	Indel:-5
MYB138t2	505-20	CTACGGCCAGTGAGTTTGATAGGGGAAACCAGTTGGAGTGCTTCGAGAAACTGAAAGAATTACCGGCA------AAACGGAATTTGGACAGTCCAATGGCAATTCATGATAGAAGCCCGTATGCCGGCGATCATAATGGGTGGTTTGTTGACTCTTCAGCGATTGAAAACGCACCTGTGGGGAATATCATTGATGGATTTTCGGAAATTTTAGTGTGTAATTCTCTGGACCACAACCCGACCTGTTCTGGAGAGAATATTAATGATAACTATGCTGGTAATCTTGAAGATATTTATTGGAATAGCTTACTCAATGATCTGGTCGATGCGTCTCCAACTGGGTCCTCTGTATTTTGATCATCTACACTAATAGCTACTTCTATAGTTCTAGTACTATAAA…	2349	271	271	100	Indel:-6
MYB138t1	505-26	CTACGGCCAGTGAGTTTGATAGGGGAAACCAGTTGGAGTGCTTCGAGAAACTGAAAGAATTACCGGCACAAGTGAAACGGAATTTGGACAGTCCAATGGCAATTCATGATAGAAGCCCGTATGCCGGCGATCATAATGGGTGGTTTGTTGACTCTTCAGCGATTGAAAACGCACCTGTGGGGAATATCATTGATGGATTTTCGGAAATTTTAGTGTGTAATTCTCTGGACCACAACCCGACCTGTTCTGGAGAGAATATTAATGATAACTATGCTGGTAATCTTGAAGATATTTATTGGAATAGCTTACTCAATGATCTGGTCGATGCGTCTCCAACTGGGTCCTCTGTATTTTGATCATCTACACTAATAGCTACTTCTATAGTTCTAGTACTATAAA…	1735	183	174	95.09	WT_like
MYB186t2	505-26	CTACGGCCAGTGAGTTTGATAGGGGAAACCAGTTGGAGTGCTTCGAGAAACTGAAAGAATTACCGGCACAAGTGTAAACGGAATTTGGACAGTCCAATGGCAATTCATGATAGAAGCCCGTATGCCGGCGATCATAATGGGTGGTTTGTTGACTCTTCAGCGATTGAAAACGCACCTGTGGGGAATATCATTGATGGATTTTCGGAAATTTTAGTGTGTAATTCTCTGGACCACAACCCGACCTGTTCTGGAGAGAATATTAATGATAACTACGCTGGTAATCTTGAAGATATTTATTGGAATAGCTTACTCAATGATCTGGTCCATGCGTCTCCAACTGGGTCATCTGTATTTTGATCATCTACACTAATAGCTACTTCTATAGTTCTAGTACTATAA…	1735	136	125	91.91	Indel:+1
MYB138t2	505-26	CTACGGCCAGTGAGTTTGATAGGGGAAACCAGTTGGAGTGCTTCGAGAAACTGAAAGAATTACCGGCACAAGTGAAACGGAATTTGGACAGTCCAATGGCAATTCATGATAGAAGCCCGTATGCCGGCGATCATAATGGGTGGTTTGTTGACTCTTCAGCGATTGAAAACGCACCTGTGGGGAATATCATTGATGGATTTTCGGAAATTTTAGTGTGTAATTCTCTGGACCACAACCCGACCTGTTCTGGAGAGAATATTAATGATAACTATGCTGGTAATCTTGAAGATATTTATTGGAATAGCTTACTCAATGATCTGGTCGATGCGTCTCCAACTGGGTCCTCTGTATTTTGATCATCTACACTAATAGCTACTTCTATAGTTCTAGTACTATAAA…	1735	158	147	93.04	WT_like
MYB138t1	505-28	CTACGGCCAGTGAGTTTGATAGGGGAAACCAGTTGGAGTGCTTCGAGAAACTGAAAGAATTACCGGCACAAGTGAAAACGGAATTTGGACAGTCCAATGGCAATTCATGATAGAAGCCCGTATGCCGGCGATCATAATGGGTGGTTTGTTGACTCTTCAGCGATTGAAAACGCACCTGTGGGGAATATCATTGATGGATTTTCGGAAATTTTAGTGTGTAATTCTCTGGACCACAACCCGACCTGTTCTGGAGAGAATATTAATGATAACTATGCTGGTAATCTTGAAGATATTTATTGGAATAGCTTACTCAATGATCTGGTCGATGCGTCTCCAACTGGGTCCTCTGTATTTTGATCATCTACACTAATAGCTACTTCTATAGTTCTAGTACTATAA…	1722	152	145	95.39	Indel:+1
MYB186t2	505-28	CTACGGCCAGTGAGTTTGATAGGGGAAACCAGTTGGAGTGCTTCGAGAAACTGAAAGAATTA-------------------------------------------------------------CCGGCGATCATAATGGGTGGTTTGTTGACTCTTCAGCGATTGAAAACGCACCTGTGGGGAATATCATTGATGGATTTTCGGAAATTTTAGTGTGTAATTCTCTGGACCACAACCCGACCTGTTCTGGAGAGAATATTAATGATAACTACGCTGGTAATCTTGAAGATATTTATTGGAATAGCTTACTCAATGATCTGGTCCATGCGTCTCCAACTGGGTCATCTGTATTTTGATCATCTACACTAATAGCTACTTCTATAGTTCTAGTACTATAAA…	1722	195	192	98.46	Indel:-61
MYB138t2	505-28	CTACGGCCAGTGAGTTTGATAGGGGAAACCAGTTGGAGTGCTTCGAGAAACTGAAAGAATTACCGGCACAAGTGAAAACGGAATTTGGACAGTCCAATGGCAATTCATGATAGAAGCCCGTATGCCGGCGATCATAATGGGTGGTTTGTTGACTCTTCAGCGATTGAAAACGCACCTGTGGGGAATATCATTGATGGATTTTCGGAAATTTTAGTGTGTAATTCTCTGGACCACAACCCGACCTGTTCTGGAGAGAATATTAATGATAACTATGCTGGTAATCTTGAAGATATTTATTGGAATAGCTTACTCAATGATCTGGTCGATGCGTCTCCAACTGGGTCCTCTGTATTTTGATCATCTACACTAATAGCTACTTCTATAGTTCTAGTACTATAA…	1722	160	154	96.25	Indel:+1
MYB138t1	505-31	CTACGGCCAGTGAGTTTGATAGGGGAAACCAGTTGGAGTGCTTCGAGAAACTGAAAGAATTACCGGCACAAGTGAAAACGGAATTTGGACAGTCCAATGGCAATTCATGATAGAAGCCCGTATGCCGGCGATCATAATGGGTGGTTTGTTGACTCTTCAGCGATTGAAAACGCACCTGTGGGGAATATCATTGATGGATTTTCGGAAATTTTAGTGTGTAATTCTCTGGACCACAACCCGACCTGTTCTGGAGAGAATATTAATGATAACTATGCTGGTAATCTTGAAGATATTTATTGGAATAGCTTACTCAATGATCTGGTCGATGCGTCTCCAACTGGGTCCTCTGTATTTTGATCATCTACACTAATAGCTACTTCTATAGTTCTAGTACTATAA…	1679	185	179	96.75	Indel:+1
MYB186t2	505-31	CTACGGCCAGTGAGTTTGATAGGGGAAACCAGTTGGAGTGCTTCGAGAAACTGAAAGAATTACCGGCACAAGTGAAAACGGAATTTGGACAGTCCAATGGCAATTCATGATAGAAGCCCGTATGCCGGCGATCATAATGGGTGGTTTGTTGACTCTTCAGCGATTGAAAACGCACCTGTGGGGAATATCATTGATGGATTTTCGGAAATTTTAGTGTGTAATTCTCTGGACCACAACCCGACCTGTTCTGGAGAGAATATTAATGATAACTACGCTGGTAATCTTGAAGATATTTATTGGAATAGCTTACTCAATGATCTGGTCCATGCGTCTCCAACTGGGTCATCTGTATTTTGATCATCTACACTAATAGCTACTTCTATAGTTCTAGTACTATAA…	1679	141	132	93.61	Indel:+1
MYB138t2	505-31	CTACGGCCAGTGAGTTTGATAGGGGAAACCAGTTGGAGTGCTTCGAGAAACTGAAAGAATTACCGGCACAAGTGAAAACGGAATTTGGACAGTCCAATGGCAATTCATGATAGAAGCCCGTATGCCGGCGATCATAATGGGTGGTTTGTTGACTCTTCAGCGATTGAAAACGCACCTGTGGGGAATATCATTGATGGATTTTCGGAAATTTTAGTGTGTAATTCTCTGGACCACAACCCGACCTGTTCTGGAGAGAATATTAATGATAACTATGCTGGTAATCTTGAAGATATTTATTGGAATAGCTTACTCAATGATCTGGTCGATGCGTCTCCAACTGGGTCCTCTGTATTTTGATCATCTACACTAATAGCTACTTCTATAGTTCTAGTACTATAA…	1679	215	200	93.02	Indel:+1
MYB allele	Event	Read sequence MYB gRNA2-PAM: CATGATACAAGCCCGTTTGCCGG	Total Hits	Sub Hits	Indel or WT Hits	Indel or WT %	Pattern
MYB186t1	WT	CTACGGCCAGTGAGTTTGACAGGGGAAACCAGTTGGATTGCTTTGAGAAACTGAAAGAACCAGCACAAGTGAAACGAAATTTGGACAGTTCAATGGCAATTCATGATACAAGCCCGTTTGCCGGCGATCATAATGAATGGTTTGTTGAGTACTCTTCAGCGAGTGAAAACGCACCTATGGGGAATACCATTGATGGATTTTCGGAAATTTT	3416	411	405	98.55	WT_like
MYB186a	WT	CTACGGCCAGTGAGTTTGATAGGGGAAACCAGTTGGAGTGCTTTGAGAAACTCAAAGAACCAGCACAAGTGAAACGGAATTTGGACAGTTCAATGGCAATTCATGATACAAGCCCGTTTGCCGGCGATCATAATGCGTGGTTTGTTGACTCTTCAGCGAATGAAAACGCACCTATCATTGATGGATTTTCGGAAATTTTAGTGTGTAATTC	3416	495	483	97.58	WT_like
MYB186t1	Cas9	CTACGGCCAGTGAGTTTGACAGGGGAAACCAGTTGGATTGCTTTGAGAAACTGAAAGAACCAGCACAAGTGAAACGAAATTTGGACAGTTCAATGGCAATTCATGATACAAGCCCGTTTGCCGGCGATCATAATGAATGGTTTGTTGAGTACTCTTCAGCGAGTGAAAACGCACCTATGGGGAATACCATTGATGGATTTTCGGAAATTTT	2242	311	307	98.72	WT_like
MYB186a	Cas9	CTACGGCCAGTGAGTTTGATAGGGGAAACCAGTTGGAGTGCTTTGAGAAACTCAAAGAACCAGCACAAGTGAAACGGAATTTGGACAGTTCAATGGCAATTCATGATACAAGCCCGTTTGCCGGCGATCATAATGCGTGGTTTGTTGACTCTTCAGCGAATGAAAACGCACCTATCATTGATGGATTTTCGGAAATTTTAGTGTGTAATTC	2242	365	357	97.81	WT_like
MYB186t1	505-1	CTACGGCCAGTGAGTTTGACAGGGGAAACCAGTTGGATTGCTTTGAGAAACTGAAAGAACCAGCACAAGTGAAACGAAATTTGGACAGTTCAATGGCAATTCATGATACAAGCCCGTT-GCCGGCGATCATAATGAATGGTTTGTTGAGTACTCTTCAGCGAGTGAAAACGCACCTATGGGGAATACCATTGATGGATTTTCGGAAATTTT	1996	305	300	98.36	Indel:-1
MYB186a	505-1	CTACGGCCAGTGAGTTTGATAGGGGAAACCAGTTGGAGTGCTTTGAGAAACTCAAAGAACCAGCACAAGTGAAACGGAATTTGGACAGTTCAATGGCAATTCATGATACAAGCCCGTTGTGCCGGCGATCATAATGCGTGGTTTGTTGACTCTTCAGCGAATGAAAACGCACCTATCATTGATGGATTTTCGGAAATTTTAGTGTGTAATTC	1996	303	297	98.01	Indel:+1
MYB186t1	505-2		1805				NA
MYB186a	505-2	CTACGGCCAGTGAGTTTGATAGGGGAAACCAGTTGGAGTGCTTTGAGAAACTCAAAGAACCAGCACAAGTGAAACGGAATTTGGACAGTTCAATGGCAATTCATGATACAAGCCCGTTTTGCCGGCGATCATAATGCGTGGTTTGTTGACTCTTCAGCGAATGAAAACGCACCTATCATTGATGGATTTTCGGAAATTTTAGTGTGTAATTC	1805	457	452	98.9	Indel:+1
MYB186t1	505-4	CTACGGCCAGTGAGTTTGACAGGGGAAACCAGTTGGATTGCTTTGAGAAACTGAAAGAACCAGCACAAGTGAAACGAAATTTGGACAGTTCAATGGCAATTCATGATACAAGCC----TGCCGGCGATCATAATGAATGGTTTGTTGAGTACTCTTCAGCGAGTGAAAACGCACCTATGGGGAATACCATTGATGGATTTTCGGAAATTTT	1841	307	304	99.02	Indel:-4
MYB186a	505-4		1841				NA
MYB186t1	505-5	CTACGGCCAGTGAGTTTGACAGGGGAAACCAGTTGGATTGCTTTGAGAAACTGAAAGAACCAGCACAAGTGAAACGAAATTTGGACAGTTCAATGGCAATTCATGATACAAGCCC---TGCCGGCGATCATAATGAATGGTTTGTTGAGTACTCTTCAGCGAGTGAAAACGCACCTATGGGGAATACCATTGATGGATTTTCGGAAATTTT	1591	180	179	99.44	Indel:-3
MYB186a	505-5	CTACGGCCAGTGAGTTTGATAGGGGAAACCAGTTGGAGTGCTTTGAGAAACTCAAAGAACCAGCACAAGTGAAACGGAATTTGGACAGTTCAATGGCAATTCATGATACAAGCCCGTTATGCCGGCGATCATAATGCGTGGTTTGTTGACTCTTCAGCGAATGAAAACGCACCTATCATTGATGGATTTTCGGAAATTTTAGTGTGTAATTC	1591	220	219	99.54	Indel:+1
MYB186t1	505-7	CTACGGCCAGTGAGTTTGACAGGGGAAACCAGTTGGATTGCTTTGAGAAACTGAAAGAACCAGCACAAGTGAAACGAAATTTGGACAGTTCAATGGCAATTCATGATACAAGCCC---TGCCGGCGATCATAATGAATGGTTTGTTGAGTACTCTTCAGCGAGTGAAAACGCACCTATGGGGAATACCATTGATGGATTTTCGGAAATTTT	1354	176	175	99.43	Indel:-3
MYB186a	505-7	CTACGGCCAGTGAGTTTGATAGGGGAAACCAGTTGGAGTGCTTTGAGAAACTCAAAGAACCAGCACAAGTGAAACGGAATTTGGACAGTTCAATGGCAATTCATGATACAAGCCCGTT-GCCGGCGATCATAATGCGTGGTTTGTTGACTCTTCAGCGAATGAAAACGCACCTATCATTGATGGATTTTCGGAAATTTTAGTGTGTAATTC	1354	172	171	99.41	Indel:-1
MYB186t1	505-9	CTACGGCCAGTGAGTTTGACAGGGGAAACCAGTTGGATTGCTTTGAGAAACTGAAAGAACCAGCACAAGTGAAACGAAATTTGGACAGTTCAATGGCAATTCATGATACAAGCCCGTTT-----------------------TGTTGAGTACTCTTCAGCGAGTGAAAACGCACCTATGGGGAATACCATTGATGGATTTTCGGAAATTTT	1431	236	235	99.57	Indel:-23
MYB186a	505-9	CTACGGCCAGTGAGTTTGATAGGGGAAACCAGTTGGAGTGCTTTGAGAAACTCAAAGAACCAGCACAAGTGAAACGGAATTTGGACAGTTCAATGGCAATTCATGATACAAGCCCGTT-GCCGGCGATCATAATGCGTGGTTTGTTGACTCTTCAGCGAATGAAAACGCACCTATCATTGATGGATTTTCGGAAATTTTAGTGTGTAATTC	1431	215	212	98.6	Indel:-1
MYB186t1	505-20	CTACGGCCAGTGAGTTTGACAGGGGAAACCAGTTGGATTGCTTTGAGAAACTGAAAGAACCAGCACAAGTGAAACGAAATTTGGACAGTTCAATGGCAATTCATGATACAAGCCC-----CCGGCGATCATAATGAATGGTTTGTTGAGTACTCTTCAGCGAGTGAAAACGCACCTATGGGGAATACCATTGATGGATTTTCGGAAATTTT	2160	342	338	98.83	Indel:-5
MYB186a	505-20	CTACGGCCAGTGAGTTTGATAGGGGAAACCAGTTGGAGTGCTTTGAGAAACTCAAAGAACCAGCACAAGTGAAACGGAATTTGGACAGTTCAATGGCAATTCATGATACAAG------TGCCGGCGATCATAATGCGTGGTTTGTTGACTCTTCAGCGAATGAAAACGCACCTATCATTGATGGATTTTCGGAAATTTTAGTGTGTAATTC	2160	283	280	98.93	Indel:-6
MYB186t1	505-26	CTACGGCCAGTGAGTTTGACAGGGGAAACCAGTTGGATTGCTTTGAGAAACTGAAAGAACCAGCACAAGTGAAACGAAATTTGGACAGTTCAATGGCAATTCATGATACAAGCCCGTTTTGCCGGCGATCATAATGAATGGTTTGTTGAGTACTCTTCAGCGAGTGAAAACGCACCTATGGGGAATACCATTGATGGATTTTCGGAAATTTT	3483	516	503	97.48	Indel:+1
MYB186a	505-26	CTACGGCCAGTGAGTTTGATAGGGGAAACCAGTTGGAGTGCTTTGAGAAACTCAAAGAACCAGCACAAGTGAAACGGAATTTGGACAGTTCAATGGCAATTCATGATACAAGCCCG-------GCGATCATAATGCGTGGTTTGTTGACTCTTCAGCGAATGAAAACGCACCTATCATTGATGGATTTTCGGAAATTTTAGTGTGTAATTC	3483	570	565	99.12	Indel:-7
MYB186t1	505-28	CTACGGCCAGTGAGTTTGACAGGGGAAACCAGTTGGATTGCTTTGAGAAACTGAAAGAACCAGCACAAGTGAAACGAAATTTGGACAGTTCAATGGCAATTCATGATACAAGCCCGTT-GCCGGCGATCATAATGAATGGTTTGTTGAGTACTCTTCAGCGAGTGAAAACGCACCTATGGGGAATACCATTGATGGATTTTCGGAAATTTT	3107	349	341	97.7	Indel:-1
MYB186a	505-28	CTACGGCCAGTGAGTTTGATAGGGGAAACCAGTTGGAGTGCTTTGAGAAACTCAAAGAACCAGCACAAGTGAAACGGAATTTGGACAGTTCAATGGCAATTCATGATACAAGCCCGTT-GCCGGCGATCATAATGCGTGGTTTGTTGACTCTTCAGCGAATGAAAACGCACCTATCATTGATGGATTTTCGGAAATTTTAGTGTGTAATTC	3107	388	384	98.96	Indel:-1
MYB186t1	505-31	CTACGGCCAGTGAGTTTGACAGGGGAAACCAGTTGGATTGCTTTGAGAAACTGAAAGAACCAGCACAAGTGAAACGAAATTTGGACAGTTCAATGGCAATTCATGATACAAGCCCGTTATGCCGGCGATCATAATGAATGGTTTGTTGAGTACTCTTCAGCGAGTGAAAACGCACCTATGGGGAATACCATTGATGGATTTTCGGAAATTTT	2786	371	365	98.38	Indel:+1
MYB186a	505-31	CTACGGCCAGTGAGTTTGATAGGGGAAACCAGTTGGAGTGCTTTGAGAAACTCAAAGAACCAGCACAAGTGAAACGGAATTTGGACAGTTCAATGGCAATTCATGATACAAG------TGCCGGCGATCATAATGCGTGGTTTGTTGACTCTTCAGCGAATGAAAACGCACCTATCATTGATGGATTTTCGGAAATTTTAGTGTGTAATTC	2786	432	426	98.61	Indel:-6
MYB allele	Event	Read sequence MYB gRNA3-PAM: TGGCTCAATGGGAGAGTGCTCGG	Total Hits	Sub Hits	Indel or WT Hits	Indel or WT %	Pattern
MYB38t	WT	GCTGATTCTTTCGGCTCAGGAAGTGGCCATTCTAAGGGTGCTGCCCATTTAAGCCACATGGCTCAATGGGAGAGTGCTCGGCTTGAAGCCGAAGCCAGATTGGTCCGCGAGTCGAAGGTGATTATACCTAACCCTCCCCCAAACCGACTCGGGTCCACAGCTTCAGCTCAAGCCTTCGACCAAAGGAGTGCAGCTCCATCAGCTAGGCCACAGTGTCTTGATGTACTCAAAGCATGGCAAGGGGT	3985	522	508	97.32	WT_like
MYB38a	WT	GCTGATTCTTTCGGCTCAGGAAGTGACCATTCTAAGGGTGCTGCCCATTTAAGCCACATGGCTCAATGGGAGAGTGCTCGGCTTGAAGCCGAAGCCAGATTGGTACGCGAGTCGAAGGTGATTATACCTAACCCTCACCCAAACCGACTCGGGTCCACAGCTTCAGCTCAAGTCTCCGACAAAAGTAGTGCAGCTCCACCAGCTAGGCCACAGTGTCTTGATGTACTCAAAGCATGGCAAGGGGT	3985	474	464	97.9	WT_like
MYB38t	Cas9	GCTGATTCTTTCGGCTCAGGAAGTGGCCATTCTAAGGGTGCTGCCCATTTAAGCCACATGGCTCAATGGGAGAGTGCTCGGCTTGAAGCCGAAGCCAGATTGGTCCGCGAGTCGAAGGTGATTATACCTAACCCTCCCCCAAACCGACTCGGGTCCACAGCTTCAGCTCAAGCCTTCGACCAAAGGAGTGCAGCTCCATCAGCTAGGCCACAGTGTCTTGATGTACTCAAAGCATGGCAAGGGGT	2587	369	363	98.38	WT_like
MYB38a	Cas9	GCTGATTCTTTCGGCTCAGGAAGTGACCATTCTAAGGGTGCTGCCCATTTAAGCCACATGGCTCAATGGGAGAGTGCTCGGCTTGAAGCCGAAGCCAGATTGGTACGCGAGTCGAAGGTGATTATACCTAACCCTCACCCAAACCGACTCGGGTCCACAGCTTCAGCTCAAGTCTCCGACAAAAGTAGTGCAGCTCCACCAGCTAGGCCACAGTGTCTTGATGTACTCAAAGCATGGCAAGGGGT	2587	374	367	98.13	WT_like
MYB38t	505-1	GCTGATTCTTTCGGCTCAGGAAGTGGCCATTCTAAGG--------------------------------------------CTTGAAGCCGAAGCCAGATTGGTCCGCGAGTCGAAGGTGATTATACCTAACCCTCCCCCAAACCGACTCGGGTCCACAGCTTCAGCTCAAGCCTTCGACCAAAGGAGTGCAGCTCCATCAGCTAGGCCACAGTGTCTTGATGTACTCAAAGCATGGCAAGGGGT	9475	1831	1781	97.26	Indel:-44
MYB38a	505-1						NA
MYB38t	505-2	GCTGATTCTTTCGGCTCAGGAAGTGGCCATTCTAAGGGTGCTGCCCATTTAAGCCACATGGCTCAATGGGAGAGTTGCTCGGCTTGAAGCCGAAGCCAGATTGGTCCGCGAGTCGAAGGTGATTATACCTAACCCTCCCCCAAACCGACTCGGGTCCACAGCTTCAGCTCAAGCCTTCGACCAAAGGAGTGCAGCTCCATCAGCTAGGCCACAGTGTCTTGATGTACTCAAAGCATGGCAAGGGGA	7657	859	830	96.62	Indel:+1
MYB38a	505-2	GCTGATTCTTTCGGCTCAGGAAGTGACCATTCTAAGGGTGCTGCCCATTTAAGCCACATGGCTCAATGGGAGAGTTGCTCGGCTTGAAGCCGAAGCCAGATTGGTACGCGAGTCGAAGGTGATTATACCTAACCCTCACCCAAACCGACTCGGGTCCACAGCTTCAGCTCAAGTCTCCGACAAAAGTAGTGCAGCTCCACCAGCTAGGCCACAGTGTCTTGATGTACTCAAAGCATGGCAAGGGGA	7657	819	792	96.7	Indel:+1
MYB38t	505-4	GCTGATTCTTTCGGCTCAGGAAGTGGCCATTCTAAGGGTGCTGCCCATTTAAGCCACATGGCTCAATGGGAGAGTTGCTCGGCTTGAAGCCGAAGCCAGATTGGTCCGCGAGTCGAAGGTGATTATACCTAACCCTCCCCCAAACCGACTCGGGTCCACAGCTTCAGCTCAAGCCTTCGACCAAAGGAGTGCAGCTCCATCAGCTAGGCCACAGTGTCTTGATGTACTCAAAGCATGGCAAGGGGC	18180	1619	1264	78.07	Indel:+1
MYB38a	505-4	GCTGATTCTTTCGGCTCAGGAAGTGACCATTCTAAGGGTGCTGCCCATTTAAGCCA-----------------------------------------GATTGGTACGCGAGTCGAAGGTGATTATACCTAACCCTCACCCAAACCGACTCGGGTCCACAGCTTCAGCTCAAGTCTCCGACAAAAGTAGTGCAGCTCCACCAGCTAGGCCACAGTGTCTTGATGTACTCAAAGCATGGCAAGGGGT	18180	5122	5108	99.72	Indel:-41
MYB38t	505-5	GCTGATTCTTTCGGCTCAGGAAGTGGCCATTCTAAGGGTGCTGCCCATTTAAGCCACATGGCTCAATGGGAGAGTTGCTCGGCTTGAAGCCGAAGCCAGATTGGTCCGCGAGTCGAAGGTGATTATACCTAACCCTCCCCCAAACCGACTCGGGTCCACAGCTTCAGCTCAAGCCTTCGACCAAAGGAGTGCAGCTCCATCAGCTAGGCCACAGTGTCTTGATGTACTCAAAGCATGGCAAGGGGG	10687	656	642	97.86	Indel:+1
MYB38a	505-5	GCTGATTCTTTCGGCTCAGGAAGTGACCATTCTAAGGGTGCTGCCCATTTAAGCCACATGGCTCAATGGGAGAGTGCTCGGCTTGAAGCCGAAGCCAGATTGGTACGCGAGTCGAAGGTGATTATACCTAACCCTCACCCAAACCGACTCGGGTCCACAGCTTCAGCTCAAGTCTCCGACAAAAGTAGTGCAGCTCCACCAGCTAGGCCACAGTGTCTTGATGTACTCAAAGCATGGCAAGGGGT	10687	1429	1422	99.52	WT_like
MYB38t	505-7	GCTGATTCTTTCGGCTCAGGAAGTGGCCATTCTAAGGGTGCTGCCCATTTAAGCCACATGGCTCAATGGGAGAGT-------------------------------------CGAAGGTGATTATACCTAACCCTCCCCCAAACCGACTCGGGTCCACAGCTTCAGCTCAAGCCTTCGACCAAAGGAGTGCAGCTCCATCAGCTAGGCCACAGTGTCTTGATGTACTCAAAGCATGGCAAGGGGT	12997	2599	2580	99.26	Indel:-37
MYB38a	505-7	GCTGATTCTTTCGGCTCAGGAAGTGACCATTCTAAGGGTGCTGCCCATTTAAGCCACATGGCTCAATGGGAGAGTTGCTCGGCTTGAAGCCGAAGCCAGATTGGTACGCGAGTCGAAGGTGATTATACCTAACCCTCACCCAAACCGACTCGGGTCCACAGCTTCAGCTCAAGTCTCCGACAAAAGTAGTGCAGCTCCACCAGCTAGGCCACAGTGTCTTGATGTACTCAAAGCATGGCAAGGGGC	12997	827	813	98.3	Indel:+1
MYB38t	505-9	GCTGATTCTTTCGGCTCAGGAAGTGGCCATTCTAAGGGTGCTGCCCATTTAAGCCACATGGC-----------------GGCTTGAAGCCGAAGCCAGATTGGTCCGCGAGTCGAAGGTGATTATACCTAACCCTCCCCCAAACCGACTCGGGTCCACAGCTTCAGCTCAAGCCTTCGACCAAAGGAGTGCAGCTCCATCAGCTAGGCCACAGTGTCTTGATGTACTCAAAGCATGGCAAGGGGT	15540	2418	2405	99.46	Indel:-17
MYB38a	505-9	GCTGATTCTTTCGGCTCAGGAAGTGACCATTCTAAGGGTGCTGCCCATTTAAGCCACATGGCTCAATGGGAGAG--CTCGGCTTGAAGCCGAAGCCAGATTGGTACGCGAGTCGAAGGTGATTATACCTAACCCTCACCCAAACCGACTCGGGTCCACAGCTTCAGCTCAAGTCTCCGACAAAAGTAGTGCAGCTCCACCAGCTAGGCCACAGTGTCTTGATGTACTCAAAGCATGGCAAGGGGT	15540	2111	2107	99.81	Indel:-2
MYB38t	505-20	GCTGATTCTTTCGGCTCAGGAAGTGGCCATTCTAAGGGTGCTGCCCATTTAAGCCACATGGCTCAATGGA-----GCTCGGCTTGAAGCCGAAGCCAGATTGGTCCGCGAGTCGAAGGTGATTATACCTAACCCTCCCCCAAACCGACTCGGGTCCACAGCTTCAGCTCAAGCCTTCGACCAAAGGAGTGCAGCTCCATCAGCTAGGCCACAGTGTCTTGATGTACTCAAAGCATGGCAAGGGGT	1793	114	105	92.1	Indel:-5
MYB38a	505-20	GCTGATTCTTTCGGCTCAGGAAGTGACCATTCTAAGGGTGCTGCCCATTTAAGCCACATGGCTCAATGGGAGAGTTGCTCGGCTTGAAGCCGAAGCCAGATTGGTACGCGAGTCGAAGGTGATTATACCTAACCCTCACCCAAACCGACTCGGGTCCACAGCTTCAGCTCAAGTCTCCGACAAAAGTAGTGCAGCTCCACCAGCTAGGCCACAGTGTCTTGATGTACTCAAAGCATGGCAAGGGGG	1793	133	121	90.97	Indel:+1
MYB38t	505-26	GCTGATTCTTTCGGCTCAGGAAGTGGCCATTCTAAGGGTGCTGCCCATTTAAGCCACATGGCTCAATGGGAGAGTGCTCGGCTTGAAGCCGAAGCCAGATTGGTCCGCGAGTCGAAGGTGATTATACCTAACCCTCCCCCAAACCGACTCGGGTCCACAGCTTCAGCTCAAGCCTTCGACCAAAGGAGTGCAGCTCCATCAGCTAGGCCACAGTGTCTTGATGTACTCAAAGCATGGCAAGGGGT	1549	188	186	98.94	WT_like
MYB38a	505-26	GCTGATTCTTTCGGCTCAGGAAGTGACCATTCTAAGGGTGCTGCCCATTTAAGCCACATGGCTCAATGGGAGAGTTGCTCGGCTTGAAGCCGAAGCCAGATTGGTACGCGAGTCGAAGGTGATTATACCTAACCCTCACCCAAACCGACTCGGGTCCACAGCTTCAGCTCAAGTCTCCGACAAAAGTAGTGCAGCTCCACCAGCTAGGCCACAGTGTCTTGATGTACTCAAAGCATGGCAAGGGGC	1549	99	97	97.97	Indel:+1
MYB38t	505-28	GCTGATTCTTTCGGCTCAGGAAGTGGCCATTCTAAGGGTGCTGCCCATTTAAGCCACATGGCTCAATGGGAGAGTAGCTCGGCTTGAAGCCGAAGCCAGATTGGTCCGCGAGTCGAAGGTGATTATACCTAACCCTCCCCCATTCAGCTCAAGCCTTCGACCAAAGGAGTGCAGCTCCATCAGCTAGGCCACAGTGTCTTGATGTACTCAAAGCATGGCAAGGGGG	1621	111	104	93.69	Indel:+1
MYB38a	505-28	GCTGATTCTTTCGGCTCAGGAAGTGACCATTCTAAGGGTGCTGCCCATTTAAGCCACATGGCTCAATGGGAG----CTCGGCTTGAAGCCGAAGCCAGATTGGTACGCGAGTCGAAGGTGATTATACCTAACCCTCACCCAAACCGACTCGGGTCCACAGCTTCAGCTCAAGTCTCCGACAAAAGTAGTGCAGCTCCACCAGCTAGGCCACAGTGTCTTGATGTACTCAAAGCATGGCAAGGGGT	1621	246	242	98.37	Indel:-4
MYB38t	505-31	GCTGATTCTTTCGGCTCAGGAAGTGGCCATTCTAAGGGTGCTGCCCATTTAAGCCACATGGCTCAATGGGAGAGTTGCTCGGCTTGAAGCCGAAGCCAGATTGGTCCGCGAGTCGAAGGTGATTATACCTAACCCTCCCCCAAACCGACTCGGGTCCACAGCTTCAGCTCAAGCCTTCGACCAAAGGAGTGCAGCTCCATCAGCTAGGCCACAGTGTCTTGATGTACTCAAAGCATGGCAAGGGGG	789	44	41	93.18	Indel:+1
MYB38a	505-31						NA
MYB allele	Event	Read sequence MYB PAM-gRNA4: CCATGGCAATTCATGATATAAGC	Total Hits	Sub Hits	Indel or WT Hits	Indel or WT %	Pattern
MYB138a	WT	TGCAACAGTGGGACTACGGCCAGTGAGTTTGATAGGGGAAACCAGTTGGAGTGCTTTGAGAAACTCAAAGAACCAGCACAAGTGAAACGAAATTTGGACAGTTCCATGGCAATTCATGATATAAGCCCGTATGCCAGCGATCATAATGAGTGGTTTGTTGACTCTTCAACGAATGAAAACGCACCTATCATTGATGGATTTTCGGAAATTTTAGTGTGTAGTTC	3416	145	142	97.94	WT_like
MYB138a	Cas9	TGCAACAGTGGGACTACGGCCAGTGAGTTTGATAGGGGAAACCAGTTGGAGTGCTTTGAGAAACTCAAAGAACCAGCACAAGTGAAACGAAATTTGGACAGTTCCATGGCAATTCATGATATAAGCCCGTATGCCAGCGATCATAATGAGTGGTTTGTTGACTCTTCAACGAATGAAAACGCACCTATCATTGATGGATTTTCGGAAATTTTAGTGTGTAGTTC	2242	140	137	97.86	WT_like
MYB138a	505-1	TGCAACAGTGGGACTACGGCCAGTGAGTTTGATAGGGGAAACCAGTTGGAGTGCTTTGAGAAACTCAAAGAACCAGCACAAGTGAAACGAAATTTGGACAGTTCCATGG-AATTCATGATATAAGCCCGTATGCCAGCGATCATAATGAGTGGTTTGTTGACTCTTCAACGAATGAAAACGCACCTATCATTGATGGATTTTCGGAAATTTTAGTGTGTAGTTC	1996	114	112	98.24	Indel:-1
MYB138a	505-2	TGCAACAGTGGGACTACGGCCAGTGAGTTTGATAGGGGAAACCAGTTGGAGTGCTTTGAGAAACTCAAAGAACCAGCACAAGTGAAACGAAATTTGGACAGTTCCATGG--ATTCATGATATAAGCCCGTATGCCAGCGATCATAATGAGTGGTTTGTTGACTCTTCAACGAATGAAAACGCACCTATCATTGATGGATTTTCGGAAATTTTAGTGTGTAGTTC	1805	169	166	98.22	Indel:-2
MYB138a	505-4						NA
MYB138a	505-5	TGCAACAGTGGGACTACGGCCAGTGAGTTTGATAGGGGAAACCAGTTGGAGTGCTTTGAGAAACTCAAAGAACCAGCACAAGTGAAACGAAATTTGGACAGTTCCATGGGCAATTCATGATATAAGCCCGTATGCCAGCGATCATAATGAGTGGTTTGTTGACTCTTCAACGAATGAAAACGCACCTATCATTGATGGATTTTCGGAAATTTTAGTGTGTAGTTC	1591	77	76	98.7	Indel:+1
MYB138a	505-7	TGCAACAGTGGGACTACGGCCAGTGAGTTTGATAGGGGAAACCAGTTGGAGTGCTTTGAGAAACTCAAAGAACCAGCACAAGTGAAACGAAATTTGGACAGTTCCA-----ATTCATGATATAAGCCCGTATGCCAGCGATCATAATGAGTGGTTTGTTGACTCTTCAACGAATGAAAACGCACCTATCATTGATGGATTTTCGGAAATTTTAGTGTGTAGTTC	1354	60	59	98.33	Indel:-5
MYB138a	505-9	TGCAACAGTGGGACTACGGCCAGTGAGTTTGATAGGGGAAACCAGTTGGAGTGCTTTGAGAAACTCAAAGAACCAGCACAAGTGAAACGAAATTTGGACAGTTCCAT--CAATTCATGATATAAGCCCGTATGCCAGCGATCATAATGAGTGGTTTGTTGACTCTTCAACGAATGAAAACGCACCTATCATTGATGGATTTTCGGAAATTTTAGTGTGTAGTTC	1431	56	56	100	Indel:-2
MYB138a	505-20						NA
MYB138a	505-26	TGCAACAGTGGGACTACGGCCAGTGAGTTTGATAGGGGAAACCAGTTGGAGTGCTTTGAGAAACTCAAAGAACCAGCACAAGTGAAACGAAATTTGGACAGTTCCATGGCAATTCATGATATAAGCCCGTATGCCAGCGATCATAATGAGTGGTTTGTTGACTCTTCAACGAATGAAAACGCACCTATCATTGATGGATTTTCGGAAATTTTAGTGTGTAGTTC	3483	195	191	97.95	WT_like
MYB138a	505-28	TGCAA-----------------------------------------------------------------------------------------------------------TTCATGATATAAGCCCGTATGCCAGCGATCATAATGAGTGGTTTGTTGACTCTTCAACGAATGAAAACGCACCTATCATTGATGGATTTTCGGAAATTTTAGTGTGTAGTTC	3107	500	441	88.2	Indel:-107
MYB138a	505-31	TGCAACAGTGGGACTACGGCCAGTGAGTTTGATAGGGGAAACCAGTTGGAGTGCTTTGAGAAACTCAAAGAACCAGCACAAGTGAAACGAAATTTGGACAGTTCCATGG-AATTCATGATATAAGCCCGTATGCCAGCGATCATAATGAGTGGTTTGTTGACTCTTCAACGAATGAAAACGCACCTATCATTGATGGATTTTCGGAAATTTTAGTGTGTAGTTC	2786	156	155	99.35	Indel:-1
